# Supplementary material for: Crystal structure of (2-methyl-1-phenyl­sulfon­yl-1H-indol-3-yl)(phen­yl)methanone
Source: Acta Crystallogr E Crystallogr Commun. 2015 Jan 3;71(Pt 2):133–5. doi: 10.1107/S2056989014028059 (PMC4384539; doi:10.1107/S2056989014028059)
Supplement: Supplementary file 1 [file e-71-00133-sup1.cif]

##############################################################################
#                                                                            #
# This CIF contains the data in a paper accepted for publication in          #
# Acta Crystallographica Section E. It conforms to the requirements of       #
# Notes for Authors for Acta Crystallographica Section E, and has been       #
# peer reviewed under the auspices of the IUCr Commission on Journals.       #
#                                                                            #
# Full details of the Crystallographic Information File format               #
# are given in the paper "The Crystallographic Information File (CIF):       #
# a New Standard Archive File for Crystallography" by S. R. Hall, F. H.      #
# Allen and I. D. Brown [Acta Cryst. (1991), A47, 655-685].                  #
#                                                                            #
# The current version of the core CIF dictionary is obtainable from          #
# ftp://ftp.iucr.org/pub/cif_core.dic.                                       #
#                                                                            #
# Software is freely available for graphical display of the structure(s)     #
# in this CIF. For information consult the CIF software page                 #
# http://www.iucr.org/resources/cif/software.                                #
#                                                                            #
# This file may be used for bona fide research purposes within the           #
# scientific community so long as proper attribution is given to the journal # 
# article from which it was obtained.                                        #
#                                                                            #
##############################################################################
data_global
_audit_creation_method     SHELXL97
_journal_date_recd_electronic     2014-12-13
_journal_date_accepted     2014-12-24
_journal_name_full     'Acta Crystallographica, Section E'
_journal_year     2015
_journal_volume     71
_journal_issue      2
_journal_page_first     133
_journal_page_last     135
_journal_paper_category     GO
_journal_paper_doi     10.1107/S2056989014028059
_journal_coeditor_code     IS5387
loop_
    _publ_contact_author_name
    _publ_contact_author_address
    _publ_contact_author_email
    'G. Chakkaravarthi'
;
Department of Physics
CPCL Polytechnic College
Chennai 600 068
India
;
 chakkaravarthi_2005@yahoo.com
    'R. Yamuna'
;
Department of Sciences, Chemistry and materials research Lab,
Amrita Vishwa Vidyapeetham University,
Ettimadai, Coimbatore 641 112,
India
;
 ryamuna1@gmail.com
_publ_contact_author_fax     ?
_publ_contact_author_phone     '09940334668'
_publ_section_title
;
Crystal structure of
(2-methyl-1-phenylsulfonyl-1<i>H</i>-indol-3-yl)(phenyl)methanone
;
_publ_section_title_footnote     .
loop_
    _publ_author_name
    _publ_author_address
    'M. Umadevi'
;
Research and Development Centre,
Bharathiyar University
Coimbatore 641 046
India
Department of Chemistry,
Pallavan College of Engineering,
Kanchipuram 631 502,
India
;
    'V. Saravanan'
;
Department of Organic Chemistry,
University of Madras,
Guindy Campus, Chennai 600 025,
India
;
    'R. Yamuna'
;
Department of Sciences, Chemistry and Materials Research Lab,
Amrita Vishwa Vidyapeetham University,
Ettimadai, Coimbatore 641 112,
India
;
    'A. K. Mohanakrishnan'
;
Department of Organic Chemistry,
University of Madras,
Guindy Campus, Chennai 600 025,
India
;
    'G. Chakkaravarthi'
;
Department of Physics,
CPCL Polytechnic College,
Chennai 600 068,
India
;
_publ_section_synopsis
;
In the title compound, the indole ring system makes the dihedral angles of
84.89(7) and 57.32(5)\% with the phenyl rings. In the crystal, molecules are
linked by C---H...O hydrogen bonds.
;
data_I
_database_code_depnum_ccdc_archive 'CCDC 1040926'
_audit_creation_method     SHELXL-97
_chemical_name_systematic
;
(2-Methyl-1-phenylsulfonyl-1<i>H</i>-indol-3-yl)(phenyl)methanone
;
_chemical_name_common     ?
_chemical_formula_moiety     'C22 H17 N O3 S'
_chemical_formula_sum     'C22 H17 N O3 S'
_chemical_formula_iupac     'C22 H17 N O3 S'
_chemical_formula_weight     375.43
_chemical_melting_point     ?
_symmetry_cell_setting     orthorhombic
_symmetry_space_group_name_H-M     'P 21 21 21'
_symmetry_space_group_name_Hall     'P 2ac 2ab'
loop_
    _symmetry_equiv_pos_as_xyz
    'x, y, z'
    '-x+1/2, -y, z+1/2'
    'x+1/2, -y+1/2, -z'
    '-x, y+1/2, -z+1/2'
_cell_length_a     8.9989(7)
_cell_length_b     11.0036(9)
_cell_length_c     18.4209(16)
_cell_angle_alpha     90.00
_cell_angle_beta     90.00
_cell_angle_gamma     90.00
_cell_volume     1824.0(3)
_cell_formula_units_Z     4
_cell_measurement_reflns_used     812
_cell_measurement_theta_min     2.2
_cell_measurement_theta_max     30.2
_cell_measurement_temperature     295(2)
_exptl_crystal_description     block
_exptl_crystal_colour     colourless
_exptl_crystal_size_max     0.28
_exptl_crystal_size_mid     0.24
_exptl_crystal_size_min     0.20
_exptl_crystal_density_diffrn     1.367
_exptl_crystal_density_meas     ?
_exptl_crystal_density_method     'not measured'
_exptl_crystal_F_000     784
_exptl_absorpt_coefficient_mu     0.200
_exptl_absorpt_correction_type     multi-scan
_exptl_absorpt_process_details
;
(SADABS; Sheldrick, 1996)
;
_exptl_absorpt_correction_T_min     0.9461
_exptl_absorpt_correction_T_max     0.9611
_exptl_special_details     ?
_diffrn_ambient_temperature     295(2)
_diffrn_radiation_type     MoK\a
_diffrn_radiation_wavelength     0.71073
_diffrn_radiation_source     'fine-focus sealed tube'
_diffrn_radiation_monochromator     graphite
_diffrn_measurement_device_type     'Bruker APEXII CCD'
_diffrn_measurement_method     '\w and \f scan'
_diffrn_detector_area_resol_mean     ?
_diffrn_reflns_number     26244
_diffrn_reflns_av_R_equivalents     0.0343
_diffrn_reflns_av_sigmaI/netI     0.0348
_diffrn_reflns_theta_min     2.16
_diffrn_reflns_theta_max     30.20
_diffrn_reflns_theta_full     25.00
_diffrn_measured_fraction_theta_max     0.950
_diffrn_measured_fraction_theta_full     1.000
_diffrn_reflns_limit_h_min     -12
_diffrn_reflns_limit_h_max     12
_diffrn_reflns_limit_k_min     -14
_diffrn_reflns_limit_k_max     14
_diffrn_reflns_limit_l_min     -25
_diffrn_reflns_limit_l_max     24
_diffrn_standards_number     0
_diffrn_standards_interval_count     ?
_diffrn_standards_interval_time     0
_diffrn_standards_decay_%     ?
_refine_special_details
;
 Refinement of F^2^ against ALL reflections.  The weighted R-factor wR and
 goodness of fit S are based on F^2^, conventional R-factors R are based
 on F, with F set to zero for negative F^2^. The threshold expression of
 F^2^ > 2sigma(F^2^) is used only for calculating R-factors(gt) etc. and is
 not relevant to the choice of reflections for refinement.  R-factors based
 on F^2^ are statistically about twice as large as those based on F, and R-
 factors based on ALL data will be even larger.
;
_reflns_number_total     5020
_reflns_number_gt     3493
_reflns_threshold_expression     I>2\s(I)
_refine_ls_structure_factor_coef     Fsqd
_refine_ls_matrix_type     full
_refine_ls_R_factor_all     0.0749
_refine_ls_R_factor_gt     0.0360
_refine_ls_wR_factor_gt     0.0751
_refine_ls_wR_factor_ref     0.0910
_refine_ls_goodness_of_fit_ref     1.023
_refine_ls_restrained_S_all     1.023
_refine_ls_number_reflns     5020
_refine_ls_number_parameters     246
_refine_ls_number_restraints     0
_refine_ls_hydrogen_treatment     constr
_refine_ls_weighting_scheme     calc
_refine_ls_weighting_details
         'calc w=1/[\s^2^(Fo^2^)+(0.0353P)^2^+0.2764P] where P=(Fo^2^+2Fc^2^)/3'
_atom_sites_solution_hydrogens     geom
_atom_sites_solution_primary     direct
_atom_sites_solution_secondary     difmap
_refine_ls_shift/su_max     0.000
_refine_ls_shift/su_mean     0.000
_refine_diff_density_max     0.165
_refine_diff_density_min     -0.246
_refine_ls_extinction_method     'SHELXL97 (Sheldrick, 2008)'
_refine_ls_extinction_coef     0.0039(8)
_refine_ls_extinction_expression
                                  'Fc^*^=kFc[1+0.001xFc^2^\l^3^/sin(2\q)]^-1/4^'
_refine_ls_abs_structure_details
;
Flack (1983), 2109 Friedel pairs
;
_refine_ls_abs_structure_Flack     -0.01(7)
loop_
    _atom_type_symbol
    _atom_type_description
    _atom_type_scat_dispersion_real
    _atom_type_scat_dispersion_imag
    _atom_type_scat_source
    'C' 'C' 0.0033 0.0016
                         'International Tables Vol C Tables 4.2.6.8 and 6.1.1.4'
    'H' 'H' 0.0000 0.0000
                         'International Tables Vol C Tables 4.2.6.8 and 6.1.1.4'
    'N' 'N' 0.0061 0.0033
                         'International Tables Vol C Tables 4.2.6.8 and 6.1.1.4'
    'O' 'O' 0.0106 0.0060
                         'International Tables Vol C Tables 4.2.6.8 and 6.1.1.4'
    'S' 'S' 0.1246 0.1234
                         'International Tables Vol C Tables 4.2.6.8 and 6.1.1.4'
_computing_data_collection
;
APEX2 (Bruker, 2004)
;
_computing_cell_refinement
;
SAINT (Bruker, 2004)
;
_computing_data_reduction
;
SAINT (Bruker, 2004)
;
_computing_structure_solution
;
SHELXS97 (Sheldrick, 2008)
;
_computing_structure_refinement
;
SHELXL97 (Sheldrick, 2008)
;
_computing_molecular_graphics
;
PLATON (Spek, 2009)
;
_computing_publication_material
;
SHELXL97 (Sheldrick, 2008)
;
loop_
    _atom_site_type_symbol
    _atom_site_label
    _atom_site_fract_x
    _atom_site_fract_y
    _atom_site_fract_z
    _atom_site_U_iso_or_equiv
    _atom_site_adp_type
    _atom_site_calc_flag
    _atom_site_refinement_flags
    _atom_site_occupancy
    _atom_site_symmetry_multiplicity
    _atom_site_disorder_assembly
    _atom_site_disorder_group
    C C1 0.2369(2) 0.81475(17) 0.72517(9) 0.0469(4) Uani d . 1 1 . .
    C C2 0.2009(3) 0.69315(19) 0.72539(12) 0.0623(6) Uani d . 1 1 . .
    H H2 0.1029 0.6684 0.7318 0.075 Uiso calc R 1 1 . .
    C C3 0.3119(4) 0.6089(2) 0.71605(14) 0.0779(8) Uani d . 1 1 . .
    H H3 0.2891 0.5265 0.7160 0.093 Uiso calc R 1 1 . .
    C C4 0.4552(4) 0.6457(3) 0.70682(13) 0.0797(8) Uani d . 1 1 . .
    H H4 0.5295 0.5881 0.6999 0.096 Uiso calc R 1 1 . .
    C C5 0.4904(3) 0.7661(3) 0.70759(15) 0.0815(8) Uani d . 1 1 . .
    H H5 0.5889 0.7903 0.7025 0.098 Uiso calc R 1 1 . .
    C C6 0.3812(3) 0.8512(2) 0.71586(13) 0.0658(6) Uani d . 1 1 . .
    H H6 0.4047 0.9335 0.7152 0.079 Uiso calc R 1 1 . .
    C C7 0.1037(2) 1.05176(15) 0.60528(9) 0.0405(4) Uani d . 1 1 . .
    C C8 0.0471(2) 1.03514(16) 0.53755(10) 0.0417(4) Uani d . 1 1 . .
    C C9 -0.0431(2) 0.92698(17) 0.53745(10) 0.0421(4) Uani d . 1 1 . .
    C C10 -0.1247(2) 0.86956(18) 0.48385(12) 0.0566(5) Uani d . 1 1 . .
    H H10 -0.1258 0.8998 0.4367 0.068 Uiso calc R 1 1 . .
    C C11 -0.2046(3) 0.7663(2) 0.50152(15) 0.0667(6) Uani d . 1 1 . .
    H H11 -0.2593 0.7266 0.4659 0.080 Uiso calc R 1 1 . .
    C C12 -0.2040(3) 0.72186(19) 0.57128(15) 0.0651(6) Uani d . 1 1 . .
    H H12 -0.2588 0.6524 0.5819 0.078 Uiso calc R 1 1 . .
    C C13 -0.1248(2) 0.77715(17) 0.62583(13) 0.0549(5) Uani d . 1 1 . .
    H H13 -0.1251 0.7466 0.6729 0.066 Uiso calc R 1 1 . .
    C C14 -0.0439(2) 0.88084(16) 0.60774(11) 0.0429(4) Uani d . 1 1 . .
    C C15 0.2119(2) 1.14443(19) 0.63034(11) 0.0521(5) Uani d . 1 1 . .
    H H15A 0.2445 1.1921 0.5897 0.078 Uiso calc R 1 1 . .
    H H15B 0.2959 1.1047 0.6520 0.078 Uiso calc R 1 1 . .
    H H15C 0.1654 1.1964 0.6655 0.078 Uiso calc R 1 1 . .
    C C16 0.0714(2) 1.10898(16) 0.47141(10) 0.0462(4) Uani d . 1 1 . .
    C C17 0.0621(2) 1.24405(16) 0.47428(10) 0.0425(4) Uani d . 1 1 . .
    C C18 -0.0098(2) 1.30428(18) 0.52995(12) 0.0513(5) Uani d . 1 1 . .
    H H18 -0.0503 1.2605 0.5683 0.062 Uiso calc R 1 1 . .
    C C19 -0.0215(3) 1.4297(2) 0.52874(14) 0.0667(6) Uani d . 1 1 . .
    H H19 -0.0699 1.4700 0.5663 0.080 Uiso calc R 1 1 . .
    C C20 0.0380(3) 1.4945(2) 0.47233(15) 0.0684(7) Uani d . 1 1 . .
    H H20 0.0296 1.5787 0.4716 0.082 Uiso calc R 1 1 . .
    C C21 0.1096(3) 1.4360(2) 0.41704(13) 0.0633(6) Uani d . 1 1 . .
    H H21 0.1511 1.4805 0.3792 0.076 Uiso calc R 1 1 . .
    C C22 0.1204(2) 1.31043(19) 0.41723(11) 0.0512(5) Uani d . 1 1 . .
    H H22 0.1671 1.2707 0.3789 0.061 Uiso calc R 1 1 . .
    N N1 0.04557(17) 0.95902(13) 0.65071(8) 0.0436(4) Uani d . 1 1 . .
    O O1 -0.02677(18) 0.87038(14) 0.76860(8) 0.0700(4) Uani d . 1 1 . .
    O O2 0.16072(19) 1.03169(12) 0.76515(8) 0.0632(4) Uani d . 1 1 . .
    O O3 0.0922(2) 1.05764(13) 0.41366(7) 0.0699(4) Uani d . 1 1 . .
    S S1 0.09803(6) 0.92484(4) 0.73525(3) 0.04934(14) Uani d . 1 1 . .
loop_
    _atom_site_aniso_label
    _atom_site_aniso_U_11
    _atom_site_aniso_U_22
    _atom_site_aniso_U_33
    _atom_site_aniso_U_12
    _atom_site_aniso_U_13
    _atom_site_aniso_U_23
    C1 0.0585(12) 0.0484(10) 0.0339(9) 0.0054(9) 0.0015(9) 0.0024(9)
    C2 0.0712(14) 0.0513(12) 0.0644(14) 0.0075(11) -0.0075(12) 0.0094(11)
    C3 0.103(2) 0.0516(14) 0.0789(17) 0.0201(14) -0.0139(16) -0.0001(12)
    C4 0.098(2) 0.0856(19) 0.0556(14) 0.0464(17) -0.0027(14) -0.0015(13)
    C5 0.0655(17) 0.095(2) 0.0836(19) 0.0196(15) 0.0100(14) 0.0062(16)
    C6 0.0626(14) 0.0606(13) 0.0743(15) 0.0054(12) 0.0048(12) -0.0017(11)
    C7 0.0405(9) 0.0364(9) 0.0448(9) 0.0027(8) 0.0077(8) 0.0009(7)
    C8 0.0453(10) 0.0362(9) 0.0436(10) 0.0040(8) 0.0065(8) -0.0015(8)
    C9 0.0441(9) 0.0346(9) 0.0476(10) 0.0067(8) 0.0068(8) -0.0029(8)
    C10 0.0608(13) 0.0529(11) 0.0560(12) -0.0004(11) 0.0006(11) -0.0103(10)
    C11 0.0660(15) 0.0526(13) 0.0813(16) -0.0068(11) 0.0007(13) -0.0177(12)
    C12 0.0555(14) 0.0402(11) 0.0995(19) -0.0051(10) 0.0087(13) -0.0040(12)
    C13 0.0497(12) 0.0417(10) 0.0732(13) 0.0019(10) 0.0084(11) 0.0106(10)
    C14 0.0395(9) 0.0350(9) 0.0541(11) 0.0043(8) 0.0071(8) 0.0014(8)
    C15 0.0556(12) 0.0503(11) 0.0505(11) -0.0049(10) 0.0045(10) 0.0007(9)
    C16 0.0526(12) 0.0440(10) 0.0422(10) 0.0019(9) 0.0055(9) 0.0012(8)
    C17 0.0403(10) 0.0430(10) 0.0443(10) -0.0004(8) -0.0011(8) 0.0036(8)
    C18 0.0530(12) 0.0469(11) 0.0539(12) 0.0055(9) 0.0062(10) 0.0011(10)
    C19 0.0682(14) 0.0498(12) 0.0821(16) 0.0095(12) -0.0013(13) -0.0096(13)
    C20 0.0693(15) 0.0408(11) 0.095(2) -0.0042(11) -0.0175(15) 0.0054(13)
    C21 0.0614(13) 0.0547(12) 0.0736(14) -0.0124(12) -0.0097(12) 0.0233(12)
    C22 0.0468(11) 0.0554(12) 0.0512(11) -0.0008(10) -0.0007(9) 0.0098(9)
    N1 0.0454(9) 0.0403(8) 0.0452(8) 0.0020(7) 0.0056(7) 0.0064(7)
    O1 0.0734(10) 0.0768(10) 0.0599(9) 0.0050(8) 0.0309(8) 0.0169(8)
    O2 0.0924(11) 0.0505(8) 0.0466(8) 0.0073(7) 0.0019(8) -0.0101(7)
    O3 0.1119(13) 0.0526(8) 0.0453(8) 0.0015(10) 0.0186(9) -0.0054(7)
    S1 0.0614(3) 0.0477(3) 0.0389(2) 0.0074(2) 0.0117(2) 0.0022(2)
_geom_special_details
;
 All esds (except the esd in the dihedral angle between two l.s. planes)
 are estimated using the full covariance matrix.  The cell esds are taken
 into account individually in the estimation of esds in distances, angles
 and torsion angles; correlations between esds in cell parameters are only
 used when they are defined by crystal symmetry.  An approximate (isotropic)
 treatment of cell esds is used for estimating esds involving l.s. planes.
;
loop_
    _geom_bond_atom_site_label_1
    _geom_bond_atom_site_label_2
    _geom_bond_site_symmetry_2
    _geom_bond_distance
    _geom_bond_publ_flag
    C1 C6 . 1.369(3) ?
    C1 C2 . 1.377(3) ?
    C1 S1 . 1.750(2) ?
    C2 C3 . 1.373(3) ?
    C2 H2 . 0.9300 ?
    C3 C4 . 1.362(4) ?
    C3 H3 . 0.9300 ?
    C4 C5 . 1.363(4) ?
    C4 H4 . 0.9300 ?
    C5 C6 . 1.366(3) ?
    C5 H5 . 0.9300 ?
    C6 H6 . 0.9300 ?
    C7 C8 . 1.360(2) ?
    C7 N1 . 1.420(2) ?
    C7 C15 . 1.483(3) ?
    C8 C9 . 1.441(3) ?
    C8 C16 . 1.481(2) ?
    C9 C10 . 1.383(3) ?
    C9 C14 . 1.391(3) ?
    C10 C11 . 1.384(3) ?
    C10 H10 . 0.9300 ?
    C11 C12 . 1.375(4) ?
    C11 H11 . 0.9300 ?
    C12 C13 . 1.374(3) ?
    C12 H12 . 0.9300 ?
    C13 C14 . 1.394(3) ?
    C13 H13 . 0.9300 ?
    C14 N1 . 1.419(2) ?
    C15 H15A . 0.9600 ?
    C15 H15B . 0.9600 ?
    C15 H15C . 0.9600 ?
    C16 O3 . 1.219(2) ?
    C16 C17 . 1.490(3) ?
    C17 C18 . 1.382(3) ?
    C17 C22 . 1.383(3) ?
    C18 C19 . 1.384(3) ?
    C18 H18 . 0.9300 ?
    C19 C20 . 1.369(3) ?
    C19 H19 . 0.9300 ?
    C20 C21 . 1.366(3) ?
    C20 H20 . 0.9300 ?
    C21 C22 . 1.385(3) ?
    C21 H21 . 0.9300 ?
    C22 H22 . 0.9300 ?
    N1 S1 . 1.6701(16) ?
    O1 S1 . 1.4134(15) ?
    O2 S1 . 1.4156(15) ?
loop_
    _geom_angle_atom_site_label_1
    _geom_angle_atom_site_label_2
    _geom_angle_atom_site_label_3
    _geom_angle_site_symmetry_1
    _geom_angle_site_symmetry_3
    _geom_angle
    _geom_angle_publ_flag
    C6 C1 C2 . . 120.5(2) ?
    C6 C1 S1 . . 119.18(17) ?
    C2 C1 S1 . . 120.28(17) ?
    C3 C2 C1 . . 119.0(2) ?
    C3 C2 H2 . . 120.5 ?
    C1 C2 H2 . . 120.5 ?
    C4 C3 C2 . . 120.3(2) ?
    C4 C3 H3 . . 119.9 ?
    C2 C3 H3 . . 119.9 ?
    C3 C4 C5 . . 120.5(3) ?
    C3 C4 H4 . . 119.7 ?
    C5 C4 H4 . . 119.7 ?
    C4 C5 C6 . . 120.0(3) ?
    C4 C5 H5 . . 120.0 ?
    C6 C5 H5 . . 120.0 ?
    C5 C6 C1 . . 119.7(2) ?
    C5 C6 H6 . . 120.1 ?
    C1 C6 H6 . . 120.1 ?
    C8 C7 N1 . . 107.82(15) ?
    C8 C7 C15 . . 128.60(16) ?
    N1 C7 C15 . . 123.54(16) ?
    C7 C8 C9 . . 108.87(16) ?
    C7 C8 C16 . . 128.73(17) ?
    C9 C8 C16 . . 122.38(17) ?
    C10 C9 C14 . . 119.69(18) ?
    C10 C9 C8 . . 132.63(18) ?
    C14 C9 C8 . . 107.64(17) ?
    C9 C10 C11 . . 118.9(2) ?
    C9 C10 H10 . . 120.6 ?
    C11 C10 H10 . . 120.6 ?
    C12 C11 C10 . . 120.6(2) ?
    C12 C11 H11 . . 119.7 ?
    C10 C11 H11 . . 119.7 ?
    C13 C12 C11 . . 121.9(2) ?
    C13 C12 H12 . . 119.1 ?
    C11 C12 H12 . . 119.1 ?
    C12 C13 C14 . . 117.3(2) ?
    C12 C13 H13 . . 121.4 ?
    C14 C13 H13 . . 121.4 ?
    C9 C14 C13 . . 121.60(19) ?
    C9 C14 N1 . . 107.17(16) ?
    C13 C14 N1 . . 131.22(19) ?
    C7 C15 H15A . . 109.5 ?
    C7 C15 H15B . . 109.5 ?
    H15A C15 H15B . . 109.5 ?
    C7 C15 H15C . . 109.5 ?
    H15A C15 H15C . . 109.5 ?
    H15B C15 H15C . . 109.5 ?
    O3 C16 C8 . . 119.11(16) ?
    O3 C16 C17 . . 120.13(17) ?
    C8 C16 C17 . . 120.66(16) ?
    C18 C17 C22 . . 119.23(18) ?
    C18 C17 C16 . . 122.10(17) ?
    C22 C17 C16 . . 118.58(17) ?
    C17 C18 C19 . . 120.1(2) ?
    C17 C18 H18 . . 119.9 ?
    C19 C18 H18 . . 119.9 ?
    C20 C19 C18 . . 120.1(2) ?
    C20 C19 H19 . . 120.0 ?
    C18 C19 H19 . . 120.0 ?
    C21 C20 C19 . . 120.3(2) ?
    C21 C20 H20 . . 119.8 ?
    C19 C20 H20 . . 119.8 ?
    C20 C21 C22 . . 120.1(2) ?
    C20 C21 H21 . . 120.0 ?
    C22 C21 H21 . . 120.0 ?
    C17 C22 C21 . . 120.1(2) ?
    C17 C22 H22 . . 119.9 ?
    C21 C22 H22 . . 119.9 ?
    C14 N1 C7 . . 108.41(14) ?
    C14 N1 S1 . . 122.94(12) ?
    C7 N1 S1 . . 127.40(13) ?
    O1 S1 O2 . . 119.97(10) ?
    O1 S1 N1 . . 106.03(10) ?
    O2 S1 N1 . . 106.76(8) ?
    O1 S1 C1 . . 108.67(10) ?
    O2 S1 C1 . . 109.36(10) ?
    N1 S1 C1 . . 104.99(8) ?
loop_
    _geom_torsion_atom_site_label_1
    _geom_torsion_atom_site_label_2
    _geom_torsion_atom_site_label_3
    _geom_torsion_atom_site_label_4
    _geom_torsion_site_symmetry_1
    _geom_torsion_site_symmetry_2
    _geom_torsion_site_symmetry_3
    _geom_torsion_site_symmetry_4
    _geom_torsion
    _geom_torsion_publ_flag
    C6 C1 C2 C3 . . . . -0.1(3) ?
    S1 C1 C2 C3 . . . . 178.83(18) ?
    C1 C2 C3 C4 . . . . 0.1(4) ?
    C2 C3 C4 C5 . . . . 0.8(4) ?
    C3 C4 C5 C6 . . . . -1.6(4) ?
    C4 C5 C6 C1 . . . . 1.6(4) ?
    C2 C1 C6 C5 . . . . -0.8(3) ?
    S1 C1 C6 C5 . . . . -179.70(19) ?
    N1 C7 C8 C9 . . . . -2.92(19) ?
    C15 C7 C8 C9 . . . . 174.62(18) ?
    N1 C7 C8 C16 . . . . 178.71(17) ?
    C15 C7 C8 C16 . . . . -3.8(3) ?
    C7 C8 C9 C10 . . . . -179.9(2) ?
    C16 C8 C9 C10 . . . . -1.4(3) ?
    C7 C8 C9 C14 . . . . 2.1(2) ?
    C16 C8 C9 C14 . . . . -179.42(16) ?
    C14 C9 C10 C11 . . . . -0.5(3) ?
    C8 C9 C10 C11 . . . . -178.31(19) ?
    C9 C10 C11 C12 . . . . 0.5(3) ?
    C10 C11 C12 C13 . . . . -0.1(4) ?
    C11 C12 C13 C14 . . . . -0.1(3) ?
    C10 C9 C14 C13 . . . . 0.2(3) ?
    C8 C9 C14 C13 . . . . 178.55(17) ?
    C10 C9 C14 N1 . . . . -178.67(16) ?
    C8 C9 C14 N1 . . . . -0.37(19) ?
    C12 C13 C14 C9 . . . . 0.1(3) ?
    C12 C13 C14 N1 . . . . 178.71(19) ?
    C7 C8 C16 O3 . . . . 137.3(2) ?
    C9 C8 C16 O3 . . . . -40.9(3) ?
    C7 C8 C16 C17 . . . . -46.2(3) ?
    C9 C8 C16 C17 . . . . 135.63(18) ?
    O3 C16 C17 C18 . . . . 157.2(2) ?
    C8 C16 C17 C18 . . . . -19.3(3) ?
    O3 C16 C17 C22 . . . . -19.3(3) ?
    C8 C16 C17 C22 . . . . 164.22(18) ?
    C22 C17 C18 C19 . . . . -0.6(3) ?
    C16 C17 C18 C19 . . . . -177.1(2) ?
    C17 C18 C19 C20 . . . . 0.0(3) ?
    C18 C19 C20 C21 . . . . -0.2(4) ?
    C19 C20 C21 C22 . . . . 1.0(4) ?
    C18 C17 C22 C21 . . . . 1.4(3) ?
    C16 C17 C22 C21 . . . . 178.01(19) ?
    C20 C21 C22 C17 . . . . -1.6(3) ?
    C9 C14 N1 C7 . . . . -1.39(19) ?
    C13 C14 N1 C7 . . . . 179.84(19) ?
    C9 C14 N1 S1 . . . . -169.49(12) ?
    C13 C14 N1 S1 . . . . 11.7(3) ?
    C8 C7 N1 C14 . . . . 2.70(19) ?
    C15 C7 N1 C14 . . . . -174.99(17) ?
    C8 C7 N1 S1 . . . . 170.12(13) ?
    C15 C7 N1 S1 . . . . -7.6(2) ?
    C14 N1 S1 O1 . . . . -40.28(16) ?
    C7 N1 S1 O1 . . . . 153.97(15) ?
    C14 N1 S1 O2 . . . . -169.29(14) ?
    C7 N1 S1 O2 . . . . 24.96(17) ?
    C14 N1 S1 C1 . . . . 74.67(16) ?
    C7 N1 S1 C1 . . . . -91.08(16) ?
    C6 C1 S1 O1 . . . . -159.68(17) ?
    C2 C1 S1 O1 . . . . 21.40(19) ?
    C6 C1 S1 O2 . . . . -27.02(19) ?
    C2 C1 S1 O2 . . . . 154.07(17) ?
    C6 C1 S1 N1 . . . . 87.22(18) ?
    C2 C1 S1 N1 . . . . -91.69(17) ?
loop_
    _geom_hbond_atom_site_label_D
    _geom_hbond_atom_site_label_H
    _geom_hbond_atom_site_label_A
    _geom_hbond_site_symmetry_A
    _geom_hbond_distance_DH
    _geom_hbond_distance_HA
    _geom_hbond_distance_DA
    _geom_hbond_angle_DHA
    _geom_hbond_publ_flag
    C15 H15C O1 4_556 0.96 2.59 3.525(3) 165 y
_iucr_refine_instructions_details
;
TITL VS1 in P2(1)2(1)2(1)
CELL  0.71073   8.9989  11.0036  18.4209   90.000   90.000   90.000
ZERR     4.00   0.0007   0.0009   0.0016    0.000    0.000    0.000
LATT  -1
SYMM  1/2 - X, - Y, 1/2 + Z
SYMM  1/2 + X, 1/2 - Y, - Z
SYMM  - X, 1/2 + Y, 1/2 - Z
SFAC  C    H    N    O    S
UNIT  88   68   4    12   4
MERG   2
HTAB C13 O1
HTAB C15 O1_$1
EQIV $1 -x,1/2+y,3/2-z
FMAP   2
PLAN   20
SIZE     0.20   0.24   0.28
ACTA    50.00
BOND   $H
CONF
L.S.  20
TEMP    22.00
WGHT    0.035300    0.276400
EXTI    0.003885
FVAR       0.19383
C1    1    0.236913    0.814752    0.725167    11.00000    0.05850    0.04839 =
         0.03388    0.00244    0.00147    0.00539
C2    1    0.200897    0.693155    0.725387    11.00000    0.07122    0.05132 =
         0.06443    0.00939   -0.00749    0.00745
AFIX  43
H2    2    0.102937    0.668431    0.731761    11.00000   -1.20000
AFIX   0
C3    1    0.311896    0.608934    0.716047    11.00000    0.10322    0.05165 =
         0.07887   -0.00005   -0.01388    0.02012
AFIX  43
H3    2    0.289132    0.526492    0.716025    11.00000   -1.20000
AFIX   0
C4    1    0.455158    0.645674    0.706818    11.00000    0.09789    0.08558 =
         0.05561   -0.00147   -0.00266    0.04642
AFIX  43
H4    2    0.529517    0.588120    0.699934    11.00000   -1.20000
AFIX   0
C5    1    0.490421    0.766085    0.707591    11.00000    0.06549    0.09531 =
         0.08358    0.00622    0.00998    0.01957
AFIX  43
H5    2    0.588864    0.790349    0.702491    11.00000   -1.20000
AFIX   0
C6    1    0.381174    0.851176    0.715857    11.00000    0.06255    0.06058 =
         0.07431   -0.00172    0.00477    0.00535
AFIX  43
H6    2    0.404669    0.933472    0.715164    11.00000   -1.20000
AFIX   0
C7    1    0.103729    1.051762    0.605276    11.00000    0.04046    0.03641 =
         0.04476    0.00089    0.00775    0.00266
C8    1    0.047086    1.035140    0.537547    11.00000    0.04535    0.03619 =
         0.04357   -0.00146    0.00651    0.00399
C9    1   -0.043146    0.926978    0.537451    11.00000    0.04415    0.03464 =
         0.04762   -0.00288    0.00679    0.00674
C10   1   -0.124682    0.869561    0.483854    11.00000    0.06080    0.05287 =
         0.05599   -0.01025    0.00062   -0.00038
AFIX  43
H10   2   -0.125767    0.899846    0.436723    11.00000   -1.20000
AFIX   0
C11   1   -0.204619    0.766304    0.501519    11.00000    0.06600    0.05264 =
         0.08134   -0.01773    0.00068   -0.00681
AFIX  43
H11   2   -0.259310    0.726567    0.465859    11.00000   -1.20000
AFIX   0
C12   1   -0.203991    0.721863    0.571283    11.00000    0.05552    0.04021 =
         0.09954   -0.00396    0.00873   -0.00507
AFIX  43
H12   2   -0.258751    0.652404    0.581851    11.00000   -1.20000
AFIX   0
C13   1   -0.124761    0.777154    0.625828    11.00000    0.04971    0.04167 =
         0.07324    0.01060    0.00840    0.00195
AFIX  43
H13   2   -0.125090    0.746625    0.672906    11.00000   -1.20000
AFIX   0
C14   1   -0.043888    0.880837    0.607740    11.00000    0.03955    0.03497 =
         0.05415    0.00138    0.00711    0.00427
C15   1    0.211907    1.144429    0.630336    11.00000    0.05562    0.05030 =
         0.05046    0.00069    0.00445   -0.00491
AFIX 137
H15A  2    0.244453    1.192125    0.589698    11.00000   -1.50000
H15B  2    0.295877    1.104730    0.652037    11.00000   -1.50000
H15C  2    0.165401    1.196404    0.665492    11.00000   -1.50000
AFIX   0
C16   1    0.071407    1.108976    0.471406    11.00000    0.05257    0.04397 =
         0.04220    0.00123    0.00551    0.00186
C17   1    0.062054    1.244046    0.474276    11.00000    0.04035    0.04298 =
         0.04431    0.00364   -0.00111   -0.00041
C18   1   -0.009783    1.304275    0.529953    11.00000    0.05304    0.04689 =
         0.05388    0.00105    0.00621    0.00554
AFIX  43
H18   2   -0.050315    1.260468    0.568320    11.00000   -1.20000
AFIX   0
C19   1   -0.021544    1.429687    0.528742    11.00000    0.06817    0.04985 =
         0.08212   -0.00964   -0.00129    0.00951
AFIX  43
H19   2   -0.069941    1.470002    0.566291    11.00000   -1.20000
AFIX   0
C20   1    0.037990    1.494462    0.472330    11.00000    0.06926    0.04075 =
         0.09532    0.00539   -0.01754   -0.00421
AFIX  43
H20   2    0.029632    1.578696    0.471639    11.00000   -1.20000
AFIX   0
C21   1    0.109618    1.435955    0.417044    11.00000    0.06143    0.05474 =
         0.07364    0.02333   -0.00971   -0.01240
AFIX  43
H21   2    0.151150    1.480500    0.379239    11.00000   -1.20000
AFIX   0
C22   1    0.120446    1.310432    0.417234    11.00000    0.04679    0.05544 =
         0.05125    0.00982   -0.00067   -0.00077
AFIX  43
H22   2    0.167062    1.270676    0.378942    11.00000   -1.20000
AFIX   0
N1    3    0.045569    0.959019    0.650714    11.00000    0.04535    0.04029 =
         0.04515    0.00644    0.00561    0.00205
O1    4   -0.026767    0.870383    0.768604    11.00000    0.07338    0.07684 =
         0.05992    0.01686    0.03087    0.00498
O2    4    0.160723    1.031686    0.765154    11.00000    0.09241    0.05050 =
         0.04656   -0.01011    0.00188    0.00731
O3    4    0.092216    1.057642    0.413657    11.00000    0.11189    0.05262 =
         0.04534   -0.00539    0.01861    0.00155
S1    5    0.098030    0.924837    0.735251    11.00000    0.06143    0.04767 =
         0.03891    0.00221    0.01169    0.00741
HKLF 4
REM  VS1 in P2(1)2(1)2(1)
REM R1 =  0.0360 for   3493 Fo > 4sig(Fo)  and  0.0749 for all   5020 data
REM    246 parameters refined using      0 restraints
END
WGHT      0.0353      0.2764
REM Highest difference peak  0.165,  deepest hole -0.246,  1-sigma level  0.035
Q1    1   0.1753  1.0624  0.7770  11.00000  0.05    0.16
Q2    1   0.1760  0.8602  0.7303  11.00000  0.05    0.16
Q3    1   0.0551  1.0793  0.5123  11.00000  0.05    0.15
Q4    1  -0.0559  0.9844  0.5351  11.00000  0.05    0.15
Q5    1  -0.0481  0.8126  0.6210  11.00000  0.05    0.14
Q6    1   0.0423  1.1870  0.4644  11.00000  0.05    0.14
Q7    1   0.0628  1.2665  0.4434  11.00000  0.05    0.14
Q8    1   0.3930  1.2627  0.5919  11.00000  0.05    0.14
Q9    1  -0.1022  0.9223  0.5126  11.00000  0.05    0.13
Q10   1   0.0782  1.2763  0.5091  11.00000  0.05    0.13
Q11   1   0.2162  0.7625  0.7389  11.00000  0.05    0.13
Q12   1   0.2931  0.8382  0.7255  11.00000  0.05    0.13
Q13   1  -0.2453  0.7795  0.4252  11.00000  0.05    0.12
Q14   1  -0.0637  0.8944  0.5647  11.00000  0.05    0.12
Q15   1  -0.1039  0.8646  0.7518  11.00000  0.05    0.12
Q16   1  -0.0170  0.9165  0.7370  11.00000  0.05    0.12
Q17   1   0.3014  1.4019  0.4860  11.00000  0.05    0.12
Q18   1  -0.0099  1.0798  0.4217  11.00000  0.05    0.12
Q19   1   0.0321  1.0620  0.7763  11.00000  0.05    0.12
Q20   1  -0.2235  0.6016  0.5688  11.00000  0.05    0.12
;
