# Supplementary material for: Crystal structure of (2-methyl-1-phenyl­sulfon­yl-1H-indol-3-yl)(phen­yl)methanone
Source: Acta Crystallogr E Crystallogr Commun. 2015 Jan 3;71(Pt 2):133–5. doi: 10.1107/S2056989014028059 (PMC4384539; doi:10.1107/S2056989014028059)
Supplement: Supplementary file 2 [file e-71-00133-Isup2.hkl]

#
# h,k,l, Fc-squared, Fo-squared, sigma(Fo-squared) and status flag
#
data_I
_shelx_title ' VS1 in P2(1)2(1)2(1)'
_shelx_refln_list_code          4
_shelx_F_calc_maximum      172.31
_exptl_crystal_F_000       784.00
_reflns_d_resolution_high  0.7065
 
loop_
 _symmetry_equiv_pos_as_xyz
 'x, y, z'
 '-x+1/2, -y, z+1/2'
 'x+1/2, -y+1/2, -z'
 '-x, y+1/2, -z+1/2'
 
_cell_length_a     8.9989
_cell_length_b    11.0036
_cell_length_c    18.4209
_cell_angle_alpha  90.000
_cell_angle_beta   90.000
_cell_angle_gamma  90.000
 
_shelx_F_squared_multiplier     1.000
 
loop_
 _refln_index_h
 _refln_index_k
 _refln_index_l
 _refln_F_squared_calc
 _refln_F_squared_meas
 _refln_F_squared_sigma
 _refln_observed_status
   2   0   0    17580.53    17077.56    494.17 o
   4   0   0      106.86       88.18      4.88 o
   6   0   0      500.18      522.64      7.29 o
   8   0   0        1.09        3.66      2.87 o
  10   0   0       27.18       36.67      4.94 o
   1   1   0     3989.04     3950.73     26.77 o
   2   1   0    17368.38    17346.68    186.36 o
   3   1   0     2095.72     1983.86     14.42 o
   4   1   0      122.35      150.51      2.16 o
   5   1   0       38.64       35.40      1.69 o
   6   1   0       52.64       61.62      1.66 o
   7   1   0      324.24      320.09      5.40 o
   8   1   0       12.69        8.09      2.25 o
   9   1   0       96.61      103.95      4.43 o
  10   1   0       29.11       32.88      3.41 o
  11   1   0        0.17       -1.63      4.00 o
   0   2   0      514.98      544.17      4.52 o
   1   2   0    13281.87    13409.05     70.53 o
   2   2   0     6897.17     6949.76     35.08 o
   3   2   0     1969.02     1931.29     13.94 o
   4   2   0     1227.58     1195.65      8.22 o
   5   2   0        5.47        4.10      0.92 o
   6   2   0      230.61      226.34      4.21 o
   7   2   0       65.82       66.88      2.84 o
   8   2   0       37.70       35.24      2.80 o
   9   2   0        8.27        5.67      2.24 o
  10   2   0       12.16        2.42      4.10 o
  11   2   0        8.02        9.04      4.47 o
  12   2   0        0.03        5.59      6.65 o
   1   3   0      990.65      991.36      5.93 o
   2   3   0      520.27      604.63      4.54 o
   3   3   0     4133.85     4280.86     28.91 o
   4   3   0       51.88       58.65      1.55 o
   5   3   0       44.46       39.53      1.21 o
   6   3   0       73.22       68.80      2.15 o
   7   3   0       48.71       43.52      1.84 o
   8   3   0       84.93       89.56      3.25 o
   9   3   0       13.01       10.35      4.76 o
  10   3   0        1.48       -3.76      3.76 o
  11   3   0        5.67        1.40      6.19 o
  12   3   0        1.17       -5.45      5.45 o
   0   4   0       12.15        8.74      0.99 o
   1   4   0      407.65      383.52      3.47 o
   2   4   0      126.38      120.74      1.98 o
   3   4   0       10.11        8.18      0.65 o
   4   4   0       53.83       53.00      1.55 o
   5   4   0        2.73        1.07      1.55 o
   6   4   0       92.41       82.30      2.98 o
   7   4   0      128.20      135.16      7.18 o
   8   4   0        4.46        6.47      3.68 o
   9   4   0        0.14       -2.85      4.45 o
  10   4   0        0.40        1.22      4.21 o
  11   4   0        2.17        1.04      4.73 o
   1   5   0        1.85        1.54      0.77 o
   2   5   0       77.76      100.21      2.03 o
   3   5   0      577.77      555.71      5.31 o
   4   5   0      247.81      243.04      3.06 o
   5   5   0       68.21       67.51      3.33 o
   6   5   0        4.32        1.90      2.76 o
   7   5   0      292.21      303.85      9.46 o
   8   5   0        0.88       -0.57      3.31 o
   9   5   0       61.93       58.26      7.71 o
  10   5   0        8.43       15.58      5.15 o
  11   5   0        3.09        0.34      5.34 o
   0   6   0     2288.11     2285.46     22.26 o
   1   6   0      131.22      137.58      2.42 o
   2   6   0      693.51      772.57      6.82 o
   3   6   0       42.19       48.76      1.83 o
   4   6   0      334.99      323.97      4.30 o
   5   6   0       88.70       87.67      3.19 o
   6   6   0      260.65      257.82      7.85 o
   7   6   0        6.80        4.12      2.79 o
   8   6   0       23.57       22.79      4.08 o
   9   6   0       55.20       71.03      7.94 o
  10   6   0       18.27       23.66      5.59 o
  11   6   0        0.08        0.18      6.30 o
   1   7   0      111.73       99.13      2.83 o
   2   7   0        6.69        9.28      1.31 o
   3   7   0     1108.62     1122.51     10.53 o
   4   7   0        1.16        0.96      1.96 o
   5   7   0      244.05      271.77      9.48 o
   6   7   0      388.02      404.80     10.30 o
   7   7   0        0.11       -1.74      3.26 o
   8   7   0        7.07       15.76      3.85 o
   9   7   0        2.66        5.20      5.00 o
  10   7   0        0.35       -1.52      4.65 o
  11   7   0        0.42       10.44      8.56 o
   0   8   0      384.35      372.80      8.33 o
   1   8   0      420.10      399.14      5.82 o
   2   8   0        5.57       12.91      1.74 o
   3   8   0      329.87      317.92      6.30 o
   4   8   0      154.38      152.12      4.70 o
   5   8   0       90.32       86.52      4.24 o
   6   8   0       67.14       64.65      5.42 o
   7   8   0        0.79       -0.16      3.74 o
   8   8   0       98.25       86.05      8.26 o
   9   8   0       17.31        8.61      6.04 o
  10   8   0       41.06        7.99     12.51 o
   1   9   0      436.15      429.89      6.40 o
   2   9   0      966.60      957.19     12.18 o
   3   9   0      255.42      246.20      6.03 o
   4   9   0       43.88       51.76      3.49 o
   5   9   0        1.93       -2.78      3.75 o
   6   9   0       52.62       38.40      4.83 o
   7   9   0        7.29       -1.75      3.69 o
   8   9   0       13.32       26.86      5.25 o
   9   9   0        9.38        8.54      6.58 o
   0  10   0      137.72      135.53      6.15 o
   1  10   0      178.61      166.79      6.04 o
   2  10   0       42.48       39.64      3.78 o
   3  10   0        0.03       -2.38      2.86 o
   4  10   0       54.84       60.52      4.25 o
   5  10   0       19.31       26.20      4.29 o
   6  10   0       14.66       15.13      6.92 o
   7  10   0        9.91       12.73      5.22 o
   8  10   0        0.18       -4.42      4.42 o
   1  11   0       19.32       22.28      3.36 o
   2  11   0       74.06       74.48      4.85 o
   3  11   0        0.43        2.19      3.00 o
   4  11   0        9.39       15.08      3.21 o
   5  11   0        3.67       -1.33      2.81 o
   6  11   0       10.30        8.34      5.06 o
   7  11   0       23.79       29.97      5.89 o
   8  11   0        0.09       -4.59      6.89 o
   0  12   0       28.93       30.33      7.24 o
   1  12   0       17.71       18.89      4.63 o
   2  12   0        1.07       -2.77      2.77 o
   3  12   0        0.00        0.30      3.18 o
   4  12   0        0.72        0.09      3.15 o
   5  12   0       17.53       22.45      5.77 o
   6  12   0        9.38       17.29      5.84 o
   7  12   0        1.22        1.02      4.86 o
   8  12   0        0.17       -9.05      9.05 o
   1  13   0        7.09       -0.04      4.14 o
   2  13   0       16.87       16.41      4.90 o
   3  13   0        0.02       -3.15      3.15 o
   4  13   0        0.00        0.60      3.55 o
   5  13   0       17.15       14.63      5.69 o
   6  13   0        5.75        5.48      6.42 o
   0  14   0       17.16       22.93      8.03 o
   1  14   0        3.09       -0.09      3.92 o
   2  14   0        1.40       -3.39      3.93 o
   3  14   0        8.35       11.80      5.55 o
   4  14   0       12.72        4.66     11.05 o
   5  14   0       10.76       25.29     14.64 o
   1   0   1     4991.14     4976.65     79.37 o
   2   0   1     1943.64     1938.74     11.44 o
   3   0   1      284.56      276.56      3.16 o
   4   0   1     2324.73     2339.58     15.86 o
   5   0   1        8.27       15.60      1.27 o
   6   0   1       21.93       26.67      1.36 o
   7   0   1      181.74      170.74      5.90 o
   8   0   1       98.92       92.67      4.13 o
   9   0   1       14.08       10.11      2.70 o
  10   0   1       34.84       31.72      3.40 o
  11   0   1        0.48        2.60      3.12 o
 -12   1   1       14.84       31.14      9.32 o
 -11   1   1       16.61       15.19      4.40 o
 -10   1   1        0.41       -2.31      2.31 o
  -9   1   1       46.61       39.82      3.30 o
  -8   1   1      106.32      103.58      4.48 o
  -7   1   1      383.58      386.81      5.78 o
  -6   1   1       73.17       73.35      1.97 o
  -5   1   1      359.98      358.97      4.08 o
  -4   1   1        2.09        1.48      0.63 o
  -3   1   1      433.73      380.78      4.67 o
  -2   1   1     9714.68     9566.10     58.88 o
  -1   1   1     5649.17     5686.53     35.30 o
   0   1   1        0.50        0.40      0.20 o
   1   1   1     5631.02     5705.77     33.42 o
   2   1   1     9631.01     9431.18     55.60 o
   3   1   1      436.15      371.62      3.82 o
   4   1   1        3.32        3.85      1.30 o
   5   1   1      360.28      356.19      4.20 o
   6   1   1       70.00       65.04      1.90 o
   7   1   1      378.07      376.57      6.75 o
   8   1   1      106.68      107.33      5.74 o
   9   1   1       45.38       44.82      4.25 o
  10   1   1        0.44       -2.28      2.28 o
  11   1   1       16.83       12.14      4.53 o
 -12   2   1        7.55        7.34      5.91 o
 -11   2   1        3.13        4.55      4.12 o
 -10   2   1       11.96       12.22      4.57 o
  -9   2   1        4.48       -0.71      2.08 o
  -8   2   1       56.51       61.53      3.29 o
  -7   2   1      127.86      132.03      3.53 o
  -6   2   1      345.47      327.78      3.45 o
  -5   2   1      763.79      791.25      7.93 o
  -4   2   1      111.26      113.24      1.86 o
  -3   2   1     2070.08     2129.32     17.28 o
  -2   2   1     8926.55     8979.81     59.83 o
  -1   2   1     5415.21     5325.48     28.47 o
   0   2   1     1911.31     1896.07     10.40 o
   1   2   1     5460.02     5386.98     29.68 o
   2   2   1     8945.82     8900.23     52.49 o
   3   2   1     2059.48     2114.81     15.25 o
   4   2   1      102.96      107.67      2.03 o
   5   2   1      747.26      778.87      7.44 o
   6   2   1      340.83      323.50      3.91 o
   7   2   1      126.09      132.58      3.46 o
   8   2   1       56.46       62.54      3.50 o
   9   2   1        4.97        3.77      2.21 o
  10   2   1       13.09       12.77      4.17 o
  11   2   1        3.20        4.00      4.73 o
  12   2   1        7.75       11.13      5.42 o
 -12   3   1        2.58       -6.10      6.10 o
 -11   3   1        3.89       10.47      4.91 o
 -10   3   1       67.88       59.42      6.31 o
  -9   3   1       64.57       62.68      6.28 o
  -8   3   1       35.73       38.95      3.07 o
  -7   3   1      385.66      397.62      5.67 o
  -6   3   1       26.93       22.37      1.09 o
  -5   3   1       46.13       52.59      2.00 o
  -4   3   1      232.76      240.47      4.05 o
  -3   3   1     2391.24     2336.13     17.54 o
  -2   3   1     2421.35     2462.13     18.49 o
  -1   3   1     1090.74     1007.42      6.68 o
   0   3   1     1892.48     1862.55      9.99 o
   1   3   1     1088.05     1002.44      6.21 o
   2   3   1     2427.74     2481.79     14.84 o
   3   3   1     2375.97     2299.67     17.75 o
   4   3   1      234.38      242.03      4.32 o
   5   3   1       46.41       52.09      2.37 o
   6   3   1       26.24       24.71      2.05 o
   7   3   1      388.68      392.35     10.73 o
   8   3   1       35.94       31.72      3.40 o
   9   3   1       65.18       75.27     10.78 o
  10   3   1       67.59       55.48      6.12 o
  11   3   1        3.71       11.57      4.75 o
  12   3   1        2.54        3.10      6.63 o
 -11   4   1        2.07        3.70      5.01 o
 -10   4   1       15.59       19.44      5.04 o
  -9   4   1        3.47        6.94      4.54 o
  -8   4   1      163.45      150.15      8.68 o
  -7   4   1        8.70        7.38      2.23 o
  -6   4   1      178.52      186.97      3.40 o
  -5   4   1      132.86      134.75      2.80 o
  -4   4   1     1287.30     1279.56     12.27 o
  -3   4   1     2026.04     2139.38     14.73 o
  -2   4   1      917.08      936.53     12.74 o
  -1   4   1      253.84      254.67      2.93 o
   0   4   1     1025.68      904.54      6.06 o
   1   4   1      246.66      247.35      2.71 o
   2   4   1      926.89      971.31      8.18 o
   3   4   1     2022.60     2153.69     14.01 o
   4   4   1     1253.84     1258.40     12.07 o
   5   4   1      136.06      126.87      7.06 o
   6   4   1      175.78      185.80      4.26 o
   7   4   1        8.84        5.77      2.81 o
   8   4   1      165.15      174.62      9.17 o
   9   4   1        3.41       -4.26      4.26 o
  10   4   1       15.79       10.40      4.99 o
  11   4   1        2.01        6.48      6.24 o
 -11   5   1        1.84        3.03      5.95 o
 -10   5   1       10.40        1.03      4.30 o
  -9   5   1        5.29        0.70      3.79 o
  -8   5   1      126.48      129.84      8.97 o
  -7   5   1        4.27        5.21      3.02 o
  -6   5   1      217.22      209.38      5.58 o
  -5   5   1      370.79      381.90      5.41 o
  -4   5   1      316.60      303.88      3.73 o
  -3   5   1      428.61      407.12      5.64 o
  -2   5   1     1175.01     1216.58      9.33 o
  -1   5   1     1609.08     1657.80     11.96 o
   0   5   1      594.58      671.21      5.36 o
   1   5   1     1634.15     1677.56     11.48 o
   2   5   1     1206.06     1228.01      8.91 o
   3   5   1      433.71      430.35      4.45 o
   4   5   1      306.68      297.13      3.57 o
   5   5   1      372.19      392.12      6.75 o
   6   5   1      220.46      212.22      4.96 o
   7   5   1        5.33        5.24      3.03 o
   8   5   1      125.87      126.33      9.26 o
   9   5   1        5.36        5.16      4.93 o
  10   5   1       10.50       16.53      5.98 o
  11   5   1        1.78        5.47      5.11 o
 -11   6   1        2.54        5.10      8.55 o
 -10   6   1       27.79       35.06      6.10 o
  -9   6   1       17.77       19.22      6.09 o
  -8   6   1       34.01       38.05      5.06 o
  -7   6   1        0.02        0.08      3.26 o
  -6   6   1      237.33      241.98      8.14 o
  -5   6   1      621.70      607.98      7.81 o
  -4   6   1      101.73       98.80      2.28 o
  -3   6   1        7.12        4.56      0.94 o
  -2   6   1        9.05        6.74      1.15 o
  -1   6   1      412.29      401.24      4.56 o
   0   6   1        0.85       -0.60      0.87 o
   1   6   1      422.55      414.29      4.41 o
   2   6   1        9.50        7.51      1.12 o
   3   6   1        7.92        6.59      0.99 o
   4   6   1      105.05      102.89      2.43 o
   5   6   1      623.54      614.76     11.85 o
   6   6   1      234.75      240.41      7.62 o
   7   6   1        0.08       -3.14      3.14 o
   8   6   1       34.45       36.93      5.32 o
   9   6   1       17.37       25.39      7.43 o
  10   6   1       28.33       36.38      7.08 o
  11   6   1        2.40        3.06      9.09 o
 -11   7   1        2.91        0.19      8.25 o
 -10   7   1       10.31       10.52      5.11 o
  -9   7   1       38.93       48.65      7.63 o
  -8   7   1       79.41       84.86      6.19 o
  -7   7   1       12.75        5.57      3.57 o
  -6   7   1       84.17       71.73      3.19 o
  -5   7   1      191.19      186.45      5.98 o
  -4   7   1      247.42      256.54      6.05 o
  -3   7   1        9.63        6.97      1.29 o
  -2   7   1      458.49      452.42      5.42 o
  -1   7   1       16.49       20.88      1.58 o
   0   7   1      816.35      835.46      8.15 o
   1   7   1       15.84       15.75      1.43 o
   2   7   1      461.36      451.98      5.14 o
   3   7   1        9.14        8.41      1.42 o
   4   7   1      245.02      244.55      5.12 o
   5   7   1      192.66      196.93      7.85 o
   6   7   1       82.87       69.25      5.07 o
   7   7   1       12.55       10.66      3.72 o
   8   7   1       76.90       90.25      6.33 o
   9   7   1       38.46       33.15      6.87 o
  10   7   1       10.24        6.16      6.36 o
  11   7   1        2.86       -7.45     12.51 o
 -10   8   1        8.00       26.20     13.71 o
  -9   8   1       12.37        6.40      5.59 o
  -8   8   1       39.14       37.84      5.04 o
  -7   8   1       31.87       26.94      4.69 o
  -6   8   1      179.11      175.20      6.92 o
  -5   8   1       50.54       47.79      3.07 o
  -4   8   1       87.83       74.10      3.60 o
  -3   8   1      133.13      127.93      4.44 o
  -2   8   1      381.83      393.39      5.74 o
  -1   8   1      199.16      205.32      4.16 o
   0   8   1      364.51      386.93      5.33 o
   1   8   1      200.00      202.99      4.27 o
   2   8   1      384.98      375.99      5.70 o
   3   8   1      130.66      120.63      4.34 o
   4   8   1       90.31       76.93      3.70 o
   5   8   1       47.79       46.90      3.27 o
   6   8   1      183.72      206.92     13.82 o
   7   8   1       31.64       32.45      4.77 o
   8   8   1       39.22       47.44      6.85 o
   9   8   1       12.83        5.13      7.36 o
  10   8   1        8.33       -1.33     11.71 o
  -9   9   1        9.06       11.64      7.74 o
  -8   9   1       49.75       41.65      5.48 o
  -7   9   1       43.46       44.74      5.49 o
  -6   9   1       37.70       39.81      4.86 o
  -5   9   1       12.95       11.69      2.50 o
  -4   9   1      119.42      123.87      4.69 o
  -3   9   1       35.40       38.90      3.21 o
  -2   9   1      112.68      120.41      4.16 o
  -1   9   1      492.63      480.84      6.79 o
   0   9   1       16.23       16.57      2.37 o
   1   9   1      492.79      475.38      6.89 o
   2   9   1      112.46      123.26      4.78 o
   3   9   1       32.24       37.58      3.16 o
   4   9   1      120.46      114.48      4.52 o
   5   9   1       12.72        9.86      2.54 o
   6   9   1       38.74       47.75      5.89 o
   7   9   1       42.83       41.89      5.47 o
   8   9   1       50.75       48.80      5.86 o
   9   9   1        8.97        2.97      6.03 o
  -8  10   1        2.03       -5.57      5.57 o
  -7  10   1       20.58       22.66      5.42 o
  -6  10   1       49.15       60.60      8.34 o
  -5  10   1        5.86        3.04      3.35 o
  -4  10   1       82.91       82.70      4.77 o
  -3  10   1       44.94       38.96      4.34 o
  -2  10   1       76.92       64.14      4.36 o
  -1  10   1       39.03       36.67      3.57 o
   0  10   1      190.06      179.40      5.18 o
   1  10   1       39.14       37.94      3.72 o
   2  10   1       78.42       67.24      3.89 o
   3  10   1       45.21       42.17      3.53 o
   4  10   1       80.31       80.78      5.11 o
   5  10   1        5.89        2.31      2.82 o
   6  10   1       48.20       73.10      6.85 o
   7  10   1       20.94       16.85      5.21 o
   8  10   1        1.94        1.19      4.42 o
  -8  11   1        2.89       -7.58      7.99 o
  -7  11   1       11.38       15.94      5.41 o
  -6  11   1       20.42       22.67      5.77 o
  -5  11   1        5.40        3.88      2.81 o
  -4  11   1       34.04       28.86      3.69 o
  -3  11   1      194.32      207.32      6.84 o
  -2  11   1       16.62       11.19      3.04 o
  -1  11   1      254.66      226.50      6.92 o
   0  11   1        6.74        8.01      3.53 o
   1  11   1      248.73      219.19      6.85 o
   2  11   1       15.78       10.51      3.03 o
   3  11   1      193.83      186.75      6.71 o
   4  11   1       33.08       33.82      3.72 o
   5  11   1        5.35        7.74      3.42 o
   6  11   1       20.58       18.13      5.99 o
   7  11   1       11.49       12.63      5.46 o
   8  11   1        2.81        2.94      8.78 o
  -8  12   1        2.09       27.15     15.97 o
  -7  12   1        2.56       -5.07      5.07 o
  -6  12   1        3.25       -3.48      4.17 o
  -5  12   1       41.36       66.87      5.81 o
  -4  12   1       65.65       73.74      5.83 o
  -3  12   1       13.37        0.82      3.24 o
  -2  12   1        4.83        2.24      2.86 o
  -1  12   1       19.11       12.20      4.43 o
   0  12   1       85.02       86.60      6.71 o
   1  12   1       17.68       12.25      4.38 o
   2  12   1        4.86       -1.14      3.69 o
   3  12   1       13.64       -0.66      5.16 o
   4  12   1       64.92       74.60      5.15 o
   5  12   1       41.18       54.07      6.42 o
   6  12   1        3.05       -1.85      4.61 o
   7  12   1        2.41        0.07      5.70 o
   8  12   1        2.04      -13.31     13.31 o
  -6  13   1        0.49       -3.66      6.56 o
  -5  13   1        5.39        1.59      5.22 o
  -4  13   1        7.58       -0.94      3.34 o
  -3  13   1       15.45       14.25      4.08 o
  -2  13   1        7.67       -2.13      4.26 o
  -1  13   1       18.97        7.93      4.86 o
   0  13   1        5.73        2.20      4.88 o
   1  13   1       18.76       25.45      5.11 o
   2  13   1        6.77        0.55      3.76 o
   3  13   1       15.30       15.57      4.64 o
   4  13   1        7.44        8.39      4.05 o
   5  13   1        5.29        3.92      5.33 o
   6  13   1        0.47       -6.37      6.83 o
  -5  14   1        5.79       13.84     13.57 o
  -4  14   1       40.73       45.74     13.57 o
  -3  14   1        9.93        0.51      4.81 o
  -2  14   1       19.95       16.80      5.38 o
  -1  14   1        4.62        2.43      4.74 o
   0  14   1        1.63       10.99      4.92 o
   1  14   1        4.33        8.06      5.16 o
   2  14   1       19.70       23.45      5.44 o
   3  14   1       10.08       12.30      4.81 o
   4  14   1       41.03       40.80     13.84 o
   5  14   1        5.99       -2.13      8.78 o
   0   0   2       22.26        8.25      2.13 o
   1   0   2       62.66       75.81      0.90 o
   2   0   2     3706.92     3819.67     19.14 o
   3   0   2     1810.45     1812.15     11.24 o
   4   0   2      402.08      374.43      5.23 o
   5   0   2       93.84       93.54      3.19 o
   6   0   2        0.48       -0.86      0.86 o
   7   0   2        0.34       -1.44      1.44 o
   8   0   2       84.31       86.04      4.47 o
   9   0   2       14.11       12.80      2.78 o
  10   0   2       53.46       72.77      4.41 o
  11   0   2        0.06        1.79      3.64 o
 -12   1   2       22.89       35.40      9.85 o
 -11   1   2       17.26       26.03      4.83 o
 -10   1   2        8.77       12.06      2.77 o
  -9   1   2        3.02        0.25      2.28 o
  -8   1   2      291.72      289.96      7.28 o
  -7   1   2      350.10      330.44      5.91 o
  -6   1   2      124.84      124.83      2.48 o
  -5   1   2      717.71      725.40      8.86 o
  -4   1   2       30.15       35.27      1.17 o
  -3   1   2     1948.61     1861.73     11.29 o
  -2   1   2     4422.90     4348.81     22.38 o
  -1   1   2     2778.76     2776.64     15.10 o
   0   1   2     5382.62     5248.87     41.33 o
   1   1   2     2797.63     2800.86     14.81 o
   2   1   2     4412.46     4320.83     23.84 o
   3   1   2     1913.16     1824.22     12.72 o
   4   1   2       32.33       36.65      1.31 o
   5   1   2      715.15      728.34      6.46 o
   6   1   2      121.69      125.64      2.52 o
   7   1   2      352.79      342.57      6.14 o
   8   1   2      291.78      285.04      7.69 o
   9   1   2        3.59        2.30      2.41 o
  10   1   2        8.58        4.33      2.58 o
  11   1   2       16.78       14.79      4.56 o
  12   1   2       23.18       49.77     10.91 o
 -12   2   2        2.72       -3.97      5.49 o
 -11   2   2       14.51       13.98      4.68 o
 -10   2   2       58.19       56.07      8.22 o
  -9   2   2        2.43       -2.04      2.04 o
  -8   2   2        7.06        5.03      2.12 o
  -7   2   2      341.25      333.88      5.34 o
  -6   2   2       17.29       16.05      1.31 o
  -5   2   2      167.39      160.68      2.70 o
  -4   2   2      837.53      821.24     10.14 o
  -3   2   2      724.49      772.45      7.82 o
  -2   2   2     2447.86     2467.95     16.21 o
  -1   2   2      970.10      948.92      5.87 o
   0   2   2       21.91       19.84      0.68 o
   1   2   2      990.28      973.89      6.01 o
   2   2   2     2440.68     2447.48     15.37 o
   3   2   2      716.21      773.01      6.33 o
   4   2   2      833.92      808.08      7.68 o
   5   2   2      169.65      164.65      2.96 o
   6   2   2       18.73       20.98      1.66 o
   7   2   2      340.77      329.11      6.21 o
   8   2   2        7.35        1.99      2.28 o
   9   2   2        2.30       -2.71      2.71 o
  10   2   2       59.40       65.13      6.80 o
  11   2   2       14.85        8.15      5.12 o
  12   2   2        2.80       -4.94      5.45 o
 -12   3   2        7.30        4.98      6.92 o
 -11   3   2        0.45       -1.30      4.12 o
 -10   3   2        0.02        7.94      4.12 o
  -9   3   2       43.48       33.54      3.73 o
  -8   3   2       78.43       71.04      4.21 o
  -7   3   2      313.59      305.46      4.68 o
  -6   3   2      423.68      427.47      7.49 o
  -5   3   2      123.06      125.24      2.77 o
  -4   3   2     2974.39     3007.72     29.56 o
  -3   3   2     1262.58     1312.78     15.04 o
  -2   3   2     1852.76     1782.11     12.65 o
  -1   3   2      576.71      574.24      4.64 o
   0   3   2        1.46        1.44      0.77 o
   1   3   2      576.90      580.71      4.42 o
   2   3   2     1807.82     1746.65     12.25 o
   3   3   2     1270.80     1301.38      9.94 o
   4   3   2     2963.68     3009.18     24.95 o
   5   3   2      125.59      127.65      4.09 o
   6   3   2      424.80      431.50      6.95 o
   7   3   2      315.57      311.61      7.66 o
   8   3   2       74.70       67.14      6.40 o
   9   3   2       43.64       36.38      4.06 o
  10   3   2        0.01       -0.04      4.65 o
  11   3   2        0.40        4.53      4.75 o
  12   3   2        7.12        8.60      6.63 o
 -11   4   2       24.41       23.80      5.32 o
 -10   4   2        2.53        4.64      4.52 o
  -9   4   2       81.74       95.35      7.26 o
  -8   4   2       39.01       39.67      3.78 o
  -7   4   2       61.43       57.87      3.09 o
  -6   4   2       57.43       53.95      2.48 o
  -5   4   2      740.87      700.69      7.55 o
  -4   4   2      229.79      202.48      3.83 o
  -3   4   2      202.53      191.28      3.32 o
  -2   4   2      764.46      744.04      6.96 o
  -1   4   2     3226.62     3149.09     28.84 o
   0   4   2     3206.71     3259.02     19.53 o
   1   4   2     3185.28     3121.01     21.06 o
   2   4   2      764.92      751.33      7.49 o
   3   4   2      199.12      189.39      2.68 o
   4   4   2      227.08      202.23      3.71 o
   5   4   2      726.00      699.59      9.34 o
   6   4   2       58.10       55.00      3.64 o
   7   4   2       60.01       57.42      4.32 o
   8   4   2       38.31       33.58      5.42 o
   9   4   2       82.48       92.44     10.68 o
  10   4   2        2.60       -0.42      4.85 o
  11   4   2       24.02       27.79      5.81 o
 -11   5   2       10.25        5.03      6.03 o
 -10   5   2        1.35        5.70      4.20 o
  -9   5   2       18.03       17.94      4.86 o
  -8   5   2       57.27       62.90      5.16 o
  -7   5   2       65.00       63.07      2.77 o
  -6   5   2       80.42       82.04      3.72 o
  -5   5   2        4.52        5.56      1.50 o
  -4   5   2     1157.83     1139.19     10.64 o
  -3   5   2      451.11      453.18      5.32 o
  -2   5   2     1748.77     1720.94     13.42 o
  -1   5   2     1024.33      998.61      7.99 o
   0   5   2      154.29      161.28      2.65 o
   1   5   2     1006.18      967.12      7.86 o
   2   5   2     1742.38     1690.29     15.45 o
   3   5   2      463.74      466.23      4.79 o
   4   5   2     1166.58     1158.83      9.66 o
   5   5   2        4.89        8.05      1.30 o
   6   5   2       81.12       81.34      4.97 o
   7   5   2       63.23       64.37      4.79 o
   8   5   2       59.06       60.34      5.79 o
   9   5   2       18.10       12.16      5.27 o
  10   5   2        1.35       -2.78      4.59 o
  11   5   2       10.44        6.19      6.16 o
 -11   6   2        6.60       24.08     10.14 o
 -10   6   2       38.30       50.96      6.80 o
  -9   6   2        3.66        4.74      4.09 o
  -8   6   2       45.40       52.86      5.41 o
  -7   6   2       27.24       31.74      3.98 o
  -6   6   2      257.83      248.47      5.76 o
  -5   6   2      530.47      530.95      7.41 o
  -4   6   2      194.04      182.58      4.66 o
  -3   6   2       82.27       76.62      2.16 o
  -2   6   2      171.50      182.70      2.99 o
  -1   6   2      551.96      593.14      5.80 o
   0   6   2      279.66      368.39      4.53 o
   1   6   2      554.32      582.35      5.70 o
   2   6   2      167.11      184.40      2.99 o
   3   6   2       80.03       67.97      2.49 o
   4   6   2      195.64      189.89      3.23 o
   5   6   2      527.64      510.12     10.17 o
   6   6   2      247.38      248.84     10.43 o
   7   6   2       27.53       24.37      4.01 o
   8   6   2       45.75       47.84      5.89 o
   9   6   2        3.74        2.06      4.74 o
  10   6   2       37.96       48.62      7.67 o
  11   6   2        6.61        5.59     14.91 o
 -11   7   2        0.00        2.71      8.36 o
 -10   7   2       13.17       10.00      8.80 o
  -9   7   2        9.86       18.77      5.33 o
  -8   7   2       41.64       27.81      5.02 o
  -7   7   2       40.29       59.76      5.50 o
  -6   7   2       20.63       16.59      2.37 o
  -5   7   2       28.55       30.39      2.41 o
  -4   7   2      215.42      204.72      4.79 o
  -3   7   2      235.11      230.55      4.43 o
  -2   7   2      114.38      117.30      2.89 o
  -1   7   2       24.30       21.65      1.47 o
   0   7   2       25.28       35.50      1.84 o
   1   7   2       24.12       24.13      1.66 o
   2   7   2      113.37      117.70      2.68 o
   3   7   2      238.77      235.87      3.94 o
   4   7   2      217.30      209.79      6.10 o
   5   7   2       28.63       32.48      3.85 o
   6   7   2       21.00       13.91      3.33 o
   7   7   2       41.26       54.03      4.99 o
   8   7   2       42.21       46.53      6.12 o
   9   7   2       10.04       10.48      5.90 o
  10   7   2       13.02        9.28      6.70 o
 -10   8   2        4.91        6.81      9.98 o
  -9   8   2        6.14       10.40      5.19 o
  -8   8   2       60.16       62.67      5.64 o
  -7   8   2       13.08       15.88      4.05 o
  -6   8   2      181.85      183.45      5.60 o
  -5   8   2      200.47      195.98      5.04 o
  -4   8   2      146.67      131.75      4.56 o
  -3   8   2      427.10      404.97      7.50 o
  -2   8   2      218.54      201.39      4.15 o
  -1   8   2       19.45       18.06      1.73 o
   0   8   2      162.18      152.46      3.53 o
   1   8   2       18.64       15.31      1.95 o
   2   8   2      217.03      208.61      4.38 o
   3   8   2      429.46      421.20      7.33 o
   4   8   2      142.04      131.90      7.43 o
   5   8   2      197.73      185.77      5.35 o
   6   8   2      183.09      184.27     11.66 o
   7   8   2       12.48       14.75      4.38 o
   8   8   2       61.19       65.27      6.27 o
   9   8   2        6.15        1.55      5.28 o
  10   8   2        5.35       -5.32     12.24 o
  -9   9   2       17.65       16.27      7.78 o
  -8   9   2       32.39       34.47      6.05 o
  -7   9   2       17.90       20.25      5.20 o
  -6   9   2       49.82       50.18      4.01 o
  -5   9   2       14.12       10.55      2.36 o
  -4   9   2        3.98        1.49      2.34 o
  -3   9   2       83.16       74.65      3.77 o
  -2   9   2      337.24      355.40      6.93 o
  -1   9   2      147.20      142.59      4.53 o
   0   9   2       58.70       52.12      2.87 o
   1   9   2      147.06      137.46      4.12 o
   2   9   2      341.06      345.41      7.12 o
   3   9   2       80.61       75.76      3.98 o
   4   9   2        4.91        6.77      2.73 o
   5   9   2       14.33        7.31      3.13 o
   6   9   2       49.08       52.15      5.74 o
   7   9   2       18.01       13.76      6.01 o
   8   9   2       31.81       41.64      5.53 o
   9   9   2       17.57       22.14     11.78 o
  10   9   2        5.73      -11.44     11.44 o
  -8  10   2        8.55       11.23      5.24 o
  -7  10   2        3.40        1.16      4.48 o
  -6  10   2       17.95       20.05      5.15 o
  -5  10   2      116.45      124.14      5.38 o
  -4  10   2       11.86       13.67      3.07 o
  -3  10   2      198.91      180.97      6.05 o
  -2  10   2       80.44       70.19      4.48 o
  -1  10   2       17.65       13.06      2.81 o
   0  10   2        0.93       -1.98      1.98 o
   1  10   2       20.55       20.22      2.88 o
   2  10   2       81.66       72.87      4.20 o
   3  10   2      197.13      171.22      5.78 o
   4  10   2       11.98        7.03      2.65 o
   5  10   2      114.38      121.66      5.22 o
   6  10   2       17.85       18.42      4.51 o
   7  10   2        3.14       -3.35      3.78 o
   8  10   2        8.34        2.57      5.60 o
  -8  11   2        6.54       -7.49      7.59 o
  -7  11   2        0.65       -4.39      4.39 o
  -6  11   2       18.07       15.49      7.55 o
  -5  11   2       76.06       84.42      5.05 o
  -4  11   2        3.93        8.54      2.90 o
  -3  11   2       58.11       60.37      4.60 o
  -2  11   2      109.15      122.91      5.80 o
  -1  11   2        3.63        0.74      3.77 o
   0  11   2       32.64       22.51      4.45 o
   1  11   2        3.97       -2.52      2.52 o
   2  11   2      106.85      108.63      5.71 o
   3  11   2       57.83       55.25      4.45 o
   4  11   2        4.07        3.99      3.18 o
   5  11   2       75.60      113.32      8.41 o
   6  11   2       17.80       21.99      5.55 o
   7  11   2        0.72        1.20      5.41 o
   8  11   2        6.63       16.32     17.17 o
  -7  12   2        1.25       -3.80      4.86 o
  -6  12   2       27.12       21.08      7.44 o
  -5  12   2       16.80       16.42      3.93 o
  -4  12   2       35.73       43.85      4.55 o
  -3  12   2       10.90       10.86      4.37 o
  -2  12   2        5.13        1.71      2.96 o
  -1  12   2        4.13        0.30      4.57 o
   0  12   2        8.95        5.55      4.20 o
   1  12   2        4.26        3.54      3.89 o
   2  12   2        4.73        4.37      3.09 o
   3  12   2       10.42        8.61      2.97 o
   4  12   2       35.49       35.55      4.09 o
   5  12   2       16.20       19.77      5.98 o
   6  12   2       26.35       23.33      6.07 o
   7  12   2        1.21       -2.15      4.83 o
   8  12   2        9.20       11.69      7.61 o
  -6  13   2       13.70       17.15      7.22 o
  -5  13   2        7.16        3.85      5.73 o
  -4  13   2       22.68       20.26      4.74 o
  -3  13   2       76.28       77.40      6.83 o
  -2  13   2       11.30        6.88      4.04 o
  -1  13   2       31.83       32.54      5.12 o
   0  13   2        0.28        1.59      3.88 o
   1  13   2       31.68       29.20      4.95 o
   2  13   2       11.01        6.46      4.99 o
   3  13   2       76.20       81.07      6.17 o
   4  13   2       22.51       23.90      4.28 o
   5  13   2        7.11       14.43      5.14 o
   6  13   2       13.44       16.61      8.25 o
  -5  14   2        0.70       -0.27     12.51 o
  -4  14   2       27.02       22.56      9.18 o
  -3  14   2        3.37       -0.87      5.36 o
  -2  14   2       17.66       20.27      5.77 o
  -1  14   2        5.07        0.82      4.72 o
   0  14   2        1.27       -2.30      3.70 o
   1  14   2        4.86        6.22      4.93 o
   2  14   2       17.57       19.40      5.38 o
   3  14   2        3.30        2.75      5.93 o
   4  14   2       27.13       33.00     12.78 o
   5  14   2        0.77       18.10     13.57 o
   1   0   3      668.02      689.26      4.34 o
   2   0   3       21.62       18.43      0.71 o
   3   0   3     2597.29     2630.94     15.93 o
   4   0   3      410.45      453.35      4.57 o
   5   0   3     2135.38     2013.67     14.49 o
   6   0   3       46.02       46.32      1.81 o
   7   0   3       10.03        4.43      2.71 o
   8   0   3       48.55       46.09      3.90 o
   9   0   3       32.80       29.59      3.49 o
  10   0   3       27.53       24.10      3.34 o
  11   0   3       23.78       42.95      7.02 o
 -12   1   3        2.56        3.73      6.92 o
 -11   1   3        9.43        9.71      4.38 o
 -10   1   3       37.00       35.57      4.08 o
  -9   1   3       23.48       19.63      3.21 o
  -8   1   3       31.93       34.88      3.50 o
  -7   1   3       31.46       31.29      2.67 o
  -6   1   3       37.58       42.09      1.74 o
  -5   1   3      125.73      129.58      2.26 o
  -4   1   3       16.53       13.34      0.90 o
  -3   1   3     1326.12     1382.04      8.89 o
  -2   1   3     5680.65     5689.11     32.69 o
  -1   1   3     5841.56     5706.59     28.65 o
   0   1   3     6480.84     6495.49     31.71 o
   1   1   3     5853.33     5712.43     28.64 o
   2   1   3     5785.32     5770.01     31.93 o
   3   1   3     1313.05     1370.34      9.49 o
   4   1   3       19.72       19.79      1.22 o
   5   1   3      123.22      128.23      3.82 o
   6   1   3       38.97       37.02      1.99 o
   7   1   3       30.64       31.25      3.42 o
   8   1   3       31.43       27.62      3.39 o
   9   1   3       23.64       18.74      3.34 o
  10   1   3       37.35       33.63      5.94 o
  11   1   3        9.58       12.07      4.38 o
  12   1   3        2.79       -1.60      7.98 o
 -12   2   3        0.41       -5.26      5.26 o
 -11   2   3       18.30       26.28      8.45 o
 -10   2   3       86.84       97.48      8.02 o
  -9   2   3       61.62       65.86      4.71 o
  -8   2   3      233.80      225.10      6.63 o
  -7   2   3       37.40       34.44      2.58 o
  -6   2   3      444.71      437.93      5.53 o
  -5   2   3      212.19      215.26      3.39 o
  -4   2   3     1972.38     2066.65     17.79 o
  -3   2   3     2583.29     2610.77     16.35 o
  -2   2   3      404.97      430.01      4.31 o
  -1   2   3     2031.81     1907.53     10.43 o
   0   2   3     1634.40     1548.27      8.16 o
   1   2   3     2033.43     1912.01     10.67 o
   2   2   3      414.79      438.36      4.46 o
   3   2   3     2589.58     2640.54     17.65 o
   4   2   3     1949.68     2050.23     14.42 o
   5   2   3      219.37      215.89      3.90 o
   6   2   3      450.20      436.95      6.89 o
   7   2   3       36.37       36.47      2.54 o
   8   2   3      235.68      230.52      6.33 o
   9   2   3       60.05       73.90     10.58 o
  10   2   3       86.95       96.55      6.07 o
  11   2   3       18.42       20.05      5.04 o
  12   2   3        0.38        2.62      5.45 o
 -12   3   3        3.70        8.52      9.32 o
 -11   3   3        0.54        4.80      4.68 o
 -10   3   3        5.58       -3.02      3.67 o
  -9   3   3       21.32       21.72      3.35 o
  -8   3   3       96.02      102.85      5.03 o
  -7   3   3       77.14       76.34      4.46 o
  -6   3   3      110.26      107.35      5.40 o
  -5   3   3      230.17      243.77      4.86 o
  -4   3   3      666.72      638.15     10.17 o
  -3   3   3      882.72      861.72      8.78 o
  -2   3   3      946.49      914.99      7.38 o
  -1   3   3      340.12      329.23      3.44 o
   0   3   3      246.37      232.60      2.76 o
   1   3   3      324.07      313.90      3.69 o
   2   3   3      939.53      913.32      8.26 o
   3   3   3      878.98      868.48      7.98 o
   4   3   3      660.11      638.10      7.44 o
   5   3   3      230.40      236.32      4.84 o
   6   3   3      108.42      109.18      3.75 o
   7   3   3       77.23       88.58      7.50 o
   8   3   3       96.61      100.30      7.48 o
   9   3   3       21.39       29.54      8.16 o
  10   3   3        5.36        8.26      4.76 o
  11   3   3        0.47        0.35      4.40 o
  12   3   3        3.64        0.67      6.21 o
 -11   4   3        8.54       10.69      5.17 o
 -10   4   3       69.31       63.32      6.85 o
  -9   4   3       38.59       35.54      5.50 o
  -8   4   3       17.01       20.35      4.11 o
  -7   4   3       90.78       90.82      3.80 o
  -6   4   3      180.27      173.84      4.37 o
  -5   4   3      235.19      254.59      6.04 o
  -4   4   3      723.71      701.49      9.28 o
  -3   4   3     1007.89     1053.02      9.10 o
  -2   4   3      478.58      506.45      5.40 o
  -1   4   3      387.15      410.78      4.55 o
   0   4   3      173.08      209.83      3.14 o
   1   4   3      391.65      420.54      5.20 o
   2   4   3      477.55      501.27      5.34 o
   3   4   3     1001.90     1035.45      8.01 o
   4   4   3      729.32      726.28      8.35 o
   5   4   3      230.99      242.74      4.40 o
   6   4   3      177.55      184.18      5.97 o
   7   4   3       89.82       84.47      5.09 o
   8   4   3       16.42       28.70      5.82 o
   9   4   3       39.31       37.68      6.12 o
  10   4   3       68.26       83.70      8.38 o
  11   4   3        8.52       18.13      6.02 o
 -11   5   3       14.95       19.21      6.11 o
 -10   5   3        7.10       14.41      5.15 o
  -9   5   3        2.62        7.47      4.44 o
  -8   5   3       31.91       39.67      4.74 o
  -7   5   3       79.85       85.22      3.76 o
  -6   5   3       81.81       78.04      3.60 o
  -5   5   3        8.17        6.31      1.64 o
  -4   5   3      227.94      218.56      4.18 o
  -3   5   3      256.69      268.08      3.74 o
  -2   5   3     1783.98     1839.76     15.03 o
  -1   5   3      390.72      393.83      4.34 o
   0   5   3     1015.13     1047.33      9.37 o
   1   5   3      386.28      391.29      4.55 o
   2   5   3     1765.89     1802.56     13.60 o
   3   5   3      247.45      258.67      3.56 o
   4   5   3      224.64      213.21      3.42 o
   5   5   3        8.18        5.33      1.65 o
   6   5   3       80.41       69.94      4.81 o
   7   5   3       81.18       83.06      5.35 o
   8   5   3       31.74       37.27      5.12 o
   9   5   3        2.78        6.86      6.76 o
  10   5   3        6.88       10.03      5.42 o
  11   5   3       14.90       19.83      6.36 o
 -11   6   3       14.03        9.51      9.69 o
 -10   6   3        5.36        3.96      5.01 o
  -9   6   3       15.05       15.34      5.07 o
  -8   6   3        8.64        8.56      3.15 o
  -7   6   3      220.84      211.62     10.25 o
  -6   6   3      165.64      174.55      7.01 o
  -5   6   3      966.79      950.82     14.20 o
  -4   6   3       88.38       88.16      2.11 o
  -3   6   3       15.93       12.12      1.43 o
  -2   6   3       37.85       38.41      1.69 o
  -1   6   3      184.32      172.78      2.87 o
   0   6   3        1.77        2.19      1.20 o
   1   6   3      189.83      172.63      3.38 o
   2   6   3       37.18       38.56      1.70 o
   3   6   3       16.85       11.47      1.21 o
   4   6   3       89.25       89.70      2.96 o
   5   6   3      951.05      940.35     16.75 o
   6   6   3      166.93      169.71      6.69 o
   7   6   3      216.98      196.93      7.42 o
   8   6   3        8.62        0.65      3.38 o
   9   6   3       15.82       21.24      5.72 o
  10   6   3        5.11        8.38      6.24 o
  11   6   3       13.93        3.73     11.98 o
 -11   7   3        5.38       -7.80      7.80 o
 -10   7   3        0.57        9.76      5.54 o
  -9   7   3       29.68       31.03      9.30 o
  -8   7   3       28.36       39.23      5.81 o
  -7   7   3       63.76       58.78      4.90 o
  -6   7   3       77.26       78.72      4.19 o
  -5   7   3      188.75      180.84      5.13 o
  -4   7   3      357.74      363.91      6.33 o
  -3   7   3      106.91      101.27      3.31 o
  -2   7   3      386.27      341.14      4.95 o
  -1   7   3      136.32      125.42      2.53 o
   0   7   3      184.84      195.39      3.91 o
   1   7   3      137.35      131.03      3.23 o
   2   7   3      387.83      354.07      4.61 o
   3   7   3      107.37      100.33      3.06 o
   4   7   3      352.11      351.61      6.80 o
   5   7   3      191.24      172.76      6.29 o
   6   7   3       79.28       73.02      5.62 o
   7   7   3       64.01       62.25      5.31 o
   8   7   3       29.49       39.55      7.53 o
   9   7   3       30.19       29.11      6.49 o
  10   7   3        0.56       -1.23      5.36 o
  -9   8   3       42.62       46.50      6.51 o
  -8   8   3       12.15        2.73      3.43 o
  -7   8   3       23.19       20.62      3.70 o
  -6   8   3       96.18       96.93      4.68 o
  -5   8   3      166.95      190.04      6.06 o
  -4   8   3      406.97      396.33      7.19 o
  -3   8   3      537.89      534.74     10.40 o
  -2   8   3      290.78      282.26      4.84 o
  -1   8   3      136.40      134.20      3.81 o
   0   8   3        2.82       -1.38      1.38 o
   1   8   3      138.03      128.66      3.62 o
   2   8   3      295.29      281.46      4.97 o
   3   8   3      534.09      526.36      8.30 o
   4   8   3      400.73      396.32      7.83 o
   5   8   3      169.83      182.35      5.23 o
   6   8   3       92.90       91.23      5.98 o
   7   8   3       23.52       17.68      3.96 o
   8   8   3       12.11        7.81      5.22 o
   9   8   3       43.06       49.32     11.40 o
  10   8   3        7.19       -2.40     14.11 o
  -9   9   3       14.84       24.15      8.60 o
  -8   9   3       34.34       14.87      6.19 o
  -7   9   3        8.78       11.08      4.40 o
  -6   9   3        7.26        5.41      2.86 o
  -5   9   3        5.65       10.19      3.11 o
  -4   9   3       12.38        6.97      3.29 o
  -3   9   3       18.14       23.83      3.17 o
  -2   9   3      155.86      149.31      5.05 o
  -1   9   3      157.21      143.32      4.58 o
   0   9   3        1.02       -1.45      1.45 o
   1   9   3      155.65      140.66      4.24 o
   2   9   3      151.01      143.24      5.22 o
   3   9   3       16.85       20.64      2.88 o
   4   9   3       12.15        9.42      2.58 o
   5   9   3        5.53        3.22      2.41 o
   6   9   3        7.15       -1.87      3.78 o
   7   9   3        8.09        1.57      4.01 o
   8   9   3       33.48       22.81      5.99 o
   9   9   3       15.09        7.00      6.16 o
  10   9   3       35.20        9.58     16.50 o
  -8  10   3        9.33        6.14      7.40 o
  -7  10   3        7.36       -2.82      4.61 o
  -6  10   3       79.32       94.29      7.83 o
  -5  10   3        4.09        5.16      2.68 o
  -4  10   3      297.13      290.07      7.44 o
  -3  10   3        2.78        2.50      2.56 o
  -2  10   3       14.31        9.62      2.98 o
  -1  10   3       14.41       10.60      2.72 o
   0  10   3      194.22      171.12      4.84 o
   1  10   3       13.97       12.32      2.92 o
   2  10   3       15.10       13.17      2.69 o
   3  10   3        2.94       -1.48      2.33 o
   4  10   3      297.31      281.61      7.01 o
   5  10   3        4.12        5.71      2.64 o
   6  10   3       78.58       87.04      6.81 o
   7  10   3        7.19        1.60      3.98 o
   8  10   3        9.26        6.45      6.32 o
  -8  11   3       27.92       29.01     13.31 o
  -7  11   3       24.78       39.89      6.28 o
  -6  11   3        9.61        6.98      5.34 o
  -5  11   3       10.85        9.58      3.82 o
  -4  11   3       19.77       18.95      3.42 o
  -3  11   3       72.45       77.82      4.97 o
  -2  11   3       12.98       13.90      3.09 o
  -1  11   3       21.82       21.09      3.43 o
   0  11   3       56.01       49.08      5.22 o
   1  11   3       22.60       14.56      3.24 o
   2  11   3       13.27       17.62      3.25 o
   3  11   3       73.46       75.61      4.89 o
   4  11   3       20.22       19.71      3.48 o
   5  11   3       10.64       12.74      4.21 o
   6  11   3        9.31       10.39      5.03 o
   7  11   3       24.17       32.00      5.78 o
   8  11   3       28.21       44.72     15.97 o
  -7  12   3       13.37        2.51      6.44 o
  -6  12   3        0.20       -1.25      4.55 o
  -5  12   3       31.61       23.87      4.63 o
  -4  12   3       15.80       15.88      3.59 o
  -3  12   3        0.68        1.77      2.85 o
  -2  12   3       10.14        6.60      3.42 o
  -1  12   3       79.29       93.41      6.85 o
   0  12   3       87.63       89.62      6.98 o
   1  12   3       78.97      103.29      7.18 o
   2  12   3        9.73        4.69      3.54 o
   3  12   3        0.60        5.35      3.09 o
   4  12   3       15.46       17.40      3.48 o
   5  12   3       31.62       22.07      5.92 o
   6  12   3        0.15        4.88      4.82 o
   7  12   3       13.01        4.31      5.47 o
  -6  13   3       13.30       21.72      9.85 o
  -5  13   3        5.28        9.32      5.05 o
  -4  13   3       42.27       52.51      4.99 o
  -3  13   3        6.49       12.79      4.37 o
  -2  13   3       27.03       23.97      6.80 o
  -1  13   3        7.69       10.71      4.08 o
   0  13   3       25.36       26.29      5.21 o
   1  13   3        7.43       16.18      4.62 o
   2  13   3       27.08       23.25      5.07 o
   3  13   3        6.50        5.30      3.63 o
   4  13   3       42.26       52.02      5.52 o
   5  13   3        5.30        9.60      6.10 o
   6  13   3       13.50       19.43      9.30 o
  -5  14   3       14.76       21.83     13.57 o
  -4  14   3       14.82       13.58      8.12 o
  -3  14   3        2.23        5.34      6.20 o
  -2  14   3       15.14       22.18      5.58 o
  -1  14   3        8.46        8.40      5.72 o
   0  14   3        4.49       -4.42      4.42 o
   1  14   3        8.24        8.33      4.78 o
   2  14   3       15.25       14.59      4.85 o
   3  14   3        2.32       -6.52      6.52 o
   4  14   3       14.55       22.62     11.71 o
   5  14   3       14.79        3.19      9.58 o
   0   0   4    29689.69    29688.26    212.41 o
   1   0   4    13068.84    13182.79     67.22 o
   2   0   4     2162.74     2098.77     13.59 o
   3   0   4     4350.40     4361.47     26.83 o
   4   0   4      384.67      406.65      4.05 o
   5   0   4     1446.91     1500.34     10.90 o
   6   0   4        0.21       -1.00      1.00 o
   7   0   4       37.02       35.96      3.00 o
   8   0   4        3.02       -2.38      2.38 o
   9   0   4        0.63        0.54      2.72 o
  10   0   4        7.11       12.63      3.25 o
  11   0   4       15.49       12.68      4.30 o
 -12   1   4       14.62        7.98      8.78 o
 -11   1   4        5.18       11.33      3.63 o
 -10   1   4       32.86       33.21      4.21 o
  -9   1   4        8.35        6.61      2.81 o
  -8   1   4       99.11       92.76      9.14 o
  -7   1   4      190.15      180.14      5.73 o
  -6   1   4      261.22      259.56      3.76 o
  -5   1   4      229.16      224.28      3.10 o
  -4   1   4      229.53      249.77      3.10 o
  -3   1   4      520.63      491.99      4.35 o
  -2   1   4      343.58      315.52      3.00 o
  -1   1   4     3234.24     3228.89     16.94 o
   0   1   4      162.67      188.25      1.99 o
   1   1   4     3182.60     3187.00     16.77 o
   2   1   4      350.96      328.33      3.00 o
   3   1   4      521.48      490.94      4.91 o
   4   1   4      237.20      258.13      3.37 o
   5   1   4      226.10      217.03      3.67 o
   6   1   4      262.81      260.69      4.28 o
   7   1   4      187.61      181.43      5.84 o
   8   1   4      100.15       97.15      5.10 o
   9   1   4        8.07        9.42      3.00 o
  10   1   4       33.53       38.13      4.69 o
  11   1   4        5.48        7.83      3.57 o
  12   1   4       14.53        8.25      7.98 o
 -12   2   4        3.20       -1.06      7.45 o
 -11   2   4       14.49       12.66      4.80 o
 -10   2   4        9.50        9.37      4.31 o
  -9   2   4      116.81      135.89      7.20 o
  -8   2   4       44.53       48.19      3.53 o
  -7   2   4       25.00       35.09      4.01 o
  -6   2   4      152.27      152.45      3.00 o
  -5   2   4       33.02       30.61      1.10 o
  -4   2   4     1245.51     1254.65      9.45 o
  -3   2   4      643.46      651.63      5.43 o
  -2   2   4      572.96      592.63      5.06 o
  -1   2   4     2279.30     2268.52     13.15 o
   0   2   4       16.78       10.89      0.65 o
   1   2   4     2249.36     2234.74     14.13 o
   2   2   4      568.14      586.05      4.88 o
   3   2   4      635.47      637.32      5.66 o
   4   2   4     1251.58     1257.49     10.16 o
   5   2   4       27.99       27.08      1.74 o
   6   2   4      157.07      160.11      3.60 o
   7   2   4       25.24       28.37      2.44 o
   8   2   4       43.20       48.88      3.56 o
   9   2   4      117.69      143.85      8.38 o
  10   2   4        8.86       10.34      4.88 o
  11   2   4       14.26       11.93      4.89 o
  12   2   4        3.10        6.29      5.88 o
 -12   3   4        8.63       10.65      9.58 o
 -11   3   4        2.85        4.67      4.91 o
 -10   3   4        4.53       -0.03      4.49 o
  -9   3   4       22.01       24.08      3.62 o
  -8   3   4      246.62      251.71     10.03 o
  -7   3   4       38.36       36.18      4.55 o
  -6   3   4       68.25       62.37      2.08 o
  -5   3   4      168.88      172.97      2.77 o
  -4   3   4      405.59      417.84      4.65 o
  -3   3   4      440.59      472.52      4.90 o
  -2   3   4      175.89      155.58      2.54 o
  -1   3   4      518.07      511.63      5.15 o
   0   3   4      410.81      446.00      4.18 o
   1   3   4      507.57      513.44      4.91 o
   2   3   4      166.11      144.75      2.44 o
   3   3   4      438.21      453.04      4.33 o
   4   3   4      406.86      409.26      4.38 o
   5   3   4      163.67      163.47      3.69 o
   6   3   4       68.96       70.92      4.06 o
   7   3   4       39.45       38.50      3.69 o
   8   3   4      245.14      286.72     13.24 o
   9   3   4       22.39       24.46      8.16 o
  10   3   4        4.46        3.09      4.51 o
  11   3   4        2.81       -3.80      6.95 o
  12   3   4        8.75        9.09      6.66 o
 -11   4   4       17.19       25.27      6.08 o
 -10   4   4        7.06        9.72      4.58 o
  -9   4   4       75.82       75.96      7.65 o
  -8   4   4       55.19       57.93      4.22 o
  -7   4   4        0.82        2.71      2.34 o
  -6   4   4      173.74      176.14     11.60 o
  -5   4   4     1159.81     1161.98     13.72 o
  -4   4   4      736.64      736.37     10.27 o
  -3   4   4      328.70      323.48      4.06 o
  -2   4   4     1162.94     1230.41     10.23 o
  -1   4   4      956.17      928.07      7.84 o
   0   4   4      213.03      215.31      3.53 o
   1   4   4      945.57      927.62      8.38 o
   2   4   4     1160.16     1218.14     10.99 o
   3   4   4      330.50      323.24      4.35 o
   4   4   4      743.23      762.10      7.73 o
   5   4   4     1159.77     1148.70     12.15 o
   6   4   4      170.05      173.85      7.70 o
   7   4   4        0.82       -2.08      2.53 o
   8   4   4       56.70       62.34      7.79 o
   9   4   4       75.29       88.82      7.81 o
  10   4   4        7.17       16.75      5.69 o
  11   4   4       17.32       11.61      5.61 o
 -11   5   4        0.43        7.44      5.44 o
 -10   5   4        6.14       17.06      6.69 o
  -9   5   4       57.44       57.61      6.58 o
  -8   5   4       95.81       99.26      4.60 o
  -7   5   4        1.13        2.67      2.14 o
  -6   5   4     1003.00      981.71     19.99 o
  -5   5   4      142.53      141.68      3.60 o
  -4   5   4      663.55      616.19     12.47 o
  -3   5   4      272.69      266.63      3.78 o
  -2   5   4      623.04      585.78      6.13 o
  -1   5   4      259.07      285.52      3.35 o
   0   5   4        0.30       -1.14      1.14 o
   1   5   4      249.90      271.95      4.33 o
   2   5   4      620.66      583.26      5.97 o
   3   5   4      266.27      262.62      4.16 o
   4   5   4      657.94      623.68      6.32 o
   5   5   4      140.26      146.68      8.09 o
   6   5   4      998.86      975.22     15.14 o
   7   5   4        1.65        1.65      2.82 o
   8   5   4       95.53       90.49      6.60 o
   9   5   4       56.58       66.98      7.60 o
  10   5   4        5.95       -0.51      5.30 o
  11   5   4        0.48        7.55      6.81 o
 -11   6   4        9.03       19.35      8.82 o
 -10   6   4       18.14       25.87      5.94 o
  -9   6   4       20.16       21.05      5.17 o
  -8   6   4       43.42       42.96      4.70 o
  -7   6   4       23.89       23.61      2.74 o
  -6   6   4      156.33      159.73      5.65 o
  -5   6   4      137.07      125.92      3.46 o
  -4   6   4      235.51      241.77      4.07 o
  -3   6   4      432.04      461.13      5.50 o
  -2   6   4      247.12      263.39      3.95 o
  -1   6   4      139.87      138.29      2.65 o
   0   6   4      215.40      177.82      3.78 o
   1   6   4      135.44      135.17      3.13 o
   2   6   4      251.98      275.26      4.08 o
   3   6   4      439.68      462.88      5.19 o
   4   6   4      224.82      236.58      3.78 o
   5   6   4      138.87      128.14      6.07 o
   6   6   4      159.52      172.20      6.77 o
   7   6   4       24.71       24.12      3.80 o
   8   6   4       43.19       46.04      7.68 o
   9   6   4       20.16       27.61      6.19 o
  10   6   4       18.86       20.86      6.46 o
 -11   7   4        8.37       16.62      7.69 o
 -10   7   4        1.80       -4.66      4.85 o
  -9   7   4       19.26       18.44      4.93 o
  -8   7   4       74.03       68.70      5.90 o
  -7   7   4      107.25      108.29      4.48 o
  -6   7   4        3.09       -1.26      2.24 o
  -5   7   4      144.81      138.03      4.02 o
  -4   7   4      120.86      115.40      4.02 o
  -3   7   4      464.44      458.87      6.28 o
  -2   7   4      238.57      249.36      4.17 o
  -1   7   4      633.82      646.09      8.01 o
   0   7   4      515.12      500.14      6.92 o
   1   7   4      620.19      633.74      8.06 o
   2   7   4      235.12      249.82      4.31 o
   3   7   4      456.18      448.73      6.04 o
   4   7   4      118.44      105.34      4.22 o
   5   7   4      144.48      132.29      5.44 o
   6   7   4        2.92        3.56      3.07 o
   7   7   4      103.47      114.70      7.26 o
   8   7   4       73.86       68.82      7.41 o
   9   7   4       18.38       11.46      6.18 o
  10   7   4        1.94       -5.70      5.70 o
  -9   8   4        7.08        3.31      5.75 o
  -8   8   4        6.08        8.59      4.28 o
  -7   8   4       48.44       52.35      4.72 o
  -6   8   4       60.14       53.25      3.94 o
  -5   8   4       18.28       16.54      2.25 o
  -4   8   4       49.41       48.08      3.00 o
  -3   8   4       24.34       26.48      2.42 o
  -2   8   4       42.31       32.76      1.92 o
  -1   8   4      155.41      146.04      3.92 o
   0   8   4        0.07       -1.52      1.52 o
   1   8   4      158.36      144.68      4.34 o
   2   8   4       41.60       38.72      2.65 o
   3   8   4       24.46       22.81      3.18 o
   4   8   4       49.69       49.97      3.61 o
   5   8   4       20.06       17.76      2.36 o
   6   8   4       57.28       52.07      5.18 o
   7   8   4       49.10       55.70      5.10 o
   8   8   4        6.05       -0.45      4.65 o
   9   8   4        7.07        0.75      5.22 o
  10   8   4        1.09      -12.24     12.24 o
  -9   9   4        6.24        1.35      8.65 o
  -8   9   4        1.40        4.96      5.01 o
  -7   9   4        8.70        9.09      5.01 o
  -6   9   4        0.85        3.64      2.83 o
  -5   9   4       25.24       21.88      2.86 o
  -4   9   4      102.26      104.04      5.05 o
  -3   9   4       90.24       84.28      4.73 o
  -2   9   4      859.93      852.44     11.31 o
  -1   9   4       40.93       38.02      3.00 o
   0   9   4        0.01       -1.78      1.78 o
   1   9   4       40.88       34.40      2.68 o
   2   9   4      860.59      839.64     12.50 o
   3   9   4       91.13       83.80      4.21 o
   4   9   4      100.84      100.72      5.02 o
   5   9   4       24.17       23.66      3.25 o
   6   9   4        1.03        2.51      4.49 o
   7   9   4        8.87        9.63      4.72 o
   8   9   4        1.58       -3.86      3.86 o
   9   9   4        6.20       -6.85      6.85 o
  10   9   4        4.37      -14.11     14.64 o
  -8  10   4       17.36       14.14      6.37 o
  -7  10   4        2.72        5.23      3.83 o
  -6  10   4       17.50       23.54      3.93 o
  -5  10   4       84.19       85.60      4.64 o
  -4  10   4       18.89       25.01      3.45 o
  -3  10   4       30.56       29.30      4.03 o
  -2  10   4       28.49       23.22      3.25 o
  -1  10   4      443.63      437.79      8.13 o
   0  10   4       56.69       53.59      3.45 o
   1  10   4      441.73      428.02      8.18 o
   2  10   4       29.00       27.63      3.18 o
   3  10   4       29.75       27.25      3.34 o
   4  10   4       18.23       19.51      3.27 o
   5  10   4       84.05       94.21      4.87 o
   6  10   4       17.39       14.90      5.08 o
   7  10   4        2.80       -3.83      3.83 o
   8  10   4       17.52       10.37      6.42 o
   9  10   4        1.47      -10.65     10.65 o
  -8  11   4       16.43       19.70     10.11 o
  -7  11   4       16.68       29.55      6.49 o
  -6  11   4       38.39       53.24      6.86 o
  -5  11   4       15.12       19.07      3.96 o
  -4  11   4        7.28       12.33      4.33 o
  -3  11   4        9.85       12.65      3.29 o
  -2  11   4      123.34      131.23      6.11 o
  -1  11   4       54.62       53.76      4.47 o
   0  11   4       12.76       14.67      4.25 o
   1  11   4       56.23       50.65      4.01 o
   2  11   4      124.18      123.36      6.01 o
   3  11   4       10.31        9.08      3.27 o
   4  11   4        7.50        8.82      3.38 o
   5  11   4       14.73       23.60      6.53 o
   6  11   4       38.43       48.81      6.94 o
   7  11   4       16.78       18.01      6.34 o
   8  11   4       16.32       27.41     15.44 o
  -7  12   4        8.11       12.19      7.51 o
  -6  12   4       37.28       52.94      6.97 o
  -5  12   4        5.16       11.79      4.48 o
  -4  12   4       14.72       15.13      4.61 o
  -3  12   4       32.73       27.06      4.21 o
  -2  12   4       61.81       60.49      5.42 o
  -1  12   4       92.09      108.89      7.22 o
   0  12   4      148.23      182.63     16.68 o
   1  12   4       92.41      107.48      7.30 o
   2  12   4       60.85       61.20      5.45 o
   3  12   4       32.97       25.37      4.12 o
   4  12   4       13.94       14.61      4.23 o
   5  12   4        5.58       13.09      5.06 o
   6  12   4       37.29       34.96      6.37 o
   7  12   4        8.30       12.66      6.38 o
  -6  13   4        0.56       24.49     13.84 o
  -5  13   4       17.48       22.29      5.56 o
  -4  13   4       10.97       10.40      4.27 o
  -3  13   4       37.87       49.22      5.31 o
  -2  13   4       48.08       44.85      7.11 o
  -1  13   4        2.20        5.13      4.40 o
   0  13   4       23.85       25.38      5.31 o
   1  13   4        2.29        9.86      4.57 o
   2  13   4       47.50       46.70      8.30 o
   3  13   4       37.39       43.86      5.21 o
   4  13   4       11.13       11.03      4.00 o
   5  13   4       17.54       18.22      5.76 o
   6  13   4        0.64       -0.20      7.35 o
  -4  14   4        0.79       -1.06      7.45 o
  -3  14   4       10.23        4.58      6.93 o
  -2  14   4       45.35       53.83      6.92 o
  -1  14   4        2.80        3.87      4.54 o
   0  14   4        2.96       -0.27      4.92 o
   1  14   4        3.00        2.57      4.45 o
   2  14   4       45.80       68.07      7.23 o
   3  14   4       10.15        6.57     10.11 o
   5  14   4        3.85       -4.26     12.24 o
   1   0   5      297.12      313.51      3.06 o
   2   0   5     2543.36     2563.96     21.47 o
   3   0   5       75.87       83.33      1.79 o
   4   0   5      456.18      465.46      4.60 o
   5   0   5      379.04      416.53      4.76 o
   6   0   5      406.10      393.59      5.77 o
   7   0   5        0.36       -2.23      2.23 o
   8   0   5        3.84        5.90      3.82 o
   9   0   5       13.12       10.07      3.14 o
  10   0   5       34.23       35.31      4.23 o
  11   0   5       18.21       15.79      4.87 o
  12   0   5       14.51       23.69      9.32 o
 -12   1   5        6.74        6.65      9.05 o
 -11   1   5        2.40        2.65      3.64 o
 -10   1   5       35.15       34.02      4.56 o
  -9   1   5        5.28        1.70      2.72 o
  -8   1   5       86.63       87.71      4.87 o
  -7   1   5      295.84      293.30      7.27 o
  -6   1   5      280.64      289.94      4.12 o
  -5   1   5      154.61      147.88      2.67 o
  -4   1   5      297.04      305.97      3.66 o
  -3   1   5     1075.59     1047.61      7.92 o
  -2   1   5     2846.19     2850.50     19.05 o
  -1   1   5     4427.65     4425.96     28.26 o
   0   1   5     7724.96     7676.46     41.47 o
   1   1   5     4467.38     4525.24     27.97 o
   2   1   5     2798.05     2817.53     19.10 o
   3   1   5     1081.43     1055.61      8.41 o
   4   1   5      286.15      302.08      3.71 o
   5   1   5      155.27      144.62      2.85 o
   6   1   5      280.72      287.35      4.68 o
   7   1   5      296.62      296.47      6.80 o
   8   1   5       82.86       87.06      4.96 o
   9   1   5        4.87        2.54      4.34 o
  10   1   5       34.96       33.99      5.68 o
  11   1   5        2.57       -0.82      3.68 o
  12   1   5        6.58        5.86      8.52 o
 -12   2   5        6.16        5.06      9.58 o
 -11   2   5        0.09        4.69      4.51 o
 -10   2   5       22.11       21.53      3.96 o
  -9   2   5        0.78        0.13      3.43 o
  -8   2   5       26.92       27.07      2.93 o
  -7   2   5       85.83       92.94      3.87 o
  -6   2   5      202.73      197.33      3.91 o
  -5   2   5      477.85      471.26      4.98 o
  -4   2   5      103.81      118.05      2.23 o
  -3   2   5      296.34      282.13      3.73 o
  -2   2   5     1939.40     1947.52     14.58 o
  -1   2   5      570.79      594.17      5.26 o
   0   2   5     3389.70     3277.60     22.41 o
   1   2   5      579.81      601.54      5.43 o
   2   2   5     1916.09     1949.23     14.09 o
   3   2   5      290.85      283.92      4.02 o
   4   2   5       98.45      112.86      2.68 o
   5   2   5      479.77      470.52      5.28 o
   6   2   5      198.62      191.61      4.58 o
   7   2   5       83.81       90.97      4.09 o
   8   2   5       27.97       32.87      3.36 o
   9   2   5        1.03        6.04      4.18 o
  10   2   5       22.73       25.39      5.60 o
  11   2   5        0.06       -4.68      5.24 o
  12   2   5        6.12        2.11      6.65 o
 -12   3   5        0.13        2.40      9.58 o
 -11   3   5        9.70       14.94      4.62 o
 -10   3   5       21.09       23.25      5.22 o
  -9   3   5      104.45       99.16      5.75 o
  -8   3   5        1.38        7.36      4.37 o
  -7   3   5      461.49      474.37     10.14 o
  -6   3   5      341.81      330.49      4.97 o
  -5   3   5      206.68      211.51      3.37 o
  -4   3   5     2112.53     2134.06     16.91 o
  -3   3   5      368.72      364.50      4.39 o
  -2   3   5      301.80      281.42      3.84 o
  -1   3   5      461.55      410.44      4.39 o
   0   3   5     2302.05     2377.42     16.17 o
   1   3   5      469.45      421.72      4.44 o
   2   3   5      297.05      285.02      3.73 o
   3   3   5      350.33      342.85      4.64 o
   4   3   5     2109.75     2111.79     16.16 o
   5   3   5      207.08      221.30      3.28 o
   6   3   5      346.41      324.43      5.45 o
   7   3   5      462.71      490.28      9.81 o
   8   3   5        1.32        5.78      4.03 o
   9   3   5      104.10      127.80      8.59 o
  10   3   5       21.51       13.85      5.62 o
  11   3   5        9.78       19.15      5.64 o
 -11   4   5        6.32        2.79      5.21 o
 -10   4   5       49.17       40.76      6.27 o
  -9   4   5       38.02       41.42      4.12 o
  -8   4   5        7.58        8.46      3.20 o
  -7   4   5       26.26       19.47      4.61 o
  -6   4   5      165.68      170.11      6.05 o
  -5   4   5       99.74       96.67      2.39 o
  -4   4   5      720.95      722.85      8.19 o
  -3   4   5     1524.04     1637.71     13.68 o
  -2   4   5      173.64      171.38      3.09 o
  -1   4   5      691.55      687.87      6.75 o
   0   4   5      349.53      309.99      4.46 o
   1   4   5      694.27      684.13      7.37 o
   2   4   5      179.52      174.86      3.32 o
   3   4   5     1506.02     1610.40     15.50 o
   4   4   5      720.76      737.08      7.89 o
   5   4   5      101.56      100.37      2.60 o
   6   4   5      168.45      156.63      5.71 o
   7   4   5       27.22       27.35      3.47 o
   8   4   5        7.28       18.18      4.99 o
   9   4   5       37.30       33.92      5.75 o
  10   4   5       49.56       54.19      7.53 o
  11   4   5        6.49        4.37      5.72 o
 -11   5   5        9.96       14.17      6.16 o
 -10   5   5       28.74       33.44      6.06 o
  -9   5   5       12.45       11.77      4.89 o
  -8   5   5       46.39       49.10      4.01 o
  -7   5   5      217.72      229.21      7.06 o
  -6   5   5      108.53      115.10      6.90 o
  -5   5   5       70.10       70.73      3.33 o
  -4   5   5       40.42       35.59      1.71 o
  -3   5   5      449.90      426.97      6.08 o
  -2   5   5      193.53      214.06      3.42 o
  -1   5   5      329.93      355.36      4.27 o
   0   5   5      436.59      406.43      6.01 o
   1   5   5      341.80      368.21      5.29 o
   2   5   5      182.63      195.15      3.83 o
   3   5   5      447.29      413.73      5.63 o
   4   5   5       43.95       35.19      1.95 o
   5   5   5       68.79       77.31      4.71 o
   6   5   5      109.20      109.57      5.49 o
   7   5   5      215.19      229.68      8.93 o
   8   5   5       46.25       44.58      5.38 o
   9   5   5       12.56        2.92      5.38 o
  10   5   5       28.64       29.74     10.65 o
  11   5   5       10.22       17.07      8.31 o
 -11   6   5        6.30        8.68      8.52 o
 -10   6   5        9.26        3.65      4.99 o
  -9   6   5       21.15       18.48      5.03 o
  -8   6   5       67.58       70.77      5.78 o
  -7   6   5      125.42      133.52      6.81 o
  -6   6   5       51.95       55.20      4.68 o
  -5   6   5      126.08      119.96      4.09 o
  -4   6   5       57.69       59.69      2.63 o
  -3   6   5      132.21      129.54      2.92 o
  -2   6   5       72.47       71.06      2.39 o
  -1   6   5      247.50      241.63      4.71 o
   0   6   5      638.60      700.10      9.67 o
   1   6   5      251.03      243.56      4.55 o
   2   6   5       72.59       70.98      2.65 o
   3   6   5      129.16      120.00      4.39 o
   4   6   5       59.28       59.86      2.82 o
   5   6   5      132.46      113.51      4.06 o
   6   6   5       50.82       56.26      4.76 o
   7   6   5      127.39      135.73      6.85 o
   8   6   5       66.10       60.95      6.14 o
   9   6   5       20.66       22.30      5.92 o
  10   6   5        9.25       10.25      6.43 o
 -11   7   5        8.02       -2.66     12.24 o
 -10   7   5        6.00        4.05      8.49 o
  -9   7   5        0.13       -0.94      4.43 o
  -8   7   5       99.37      112.34      8.76 o
  -7   7   5      111.34      128.11      5.17 o
  -6   7   5      121.40      116.52      5.30 o
  -5   7   5       49.37       50.07      3.88 o
  -4   7   5       49.15       43.07      2.85 o
  -3   7   5      356.34      352.25      5.73 o
  -2   7   5      388.79      371.64      4.71 o
  -1   7   5       52.00       52.18      3.30 o
   0   7   5      571.82      544.43      7.45 o
   1   7   5       54.04       48.31      2.73 o
   2   7   5      384.11      362.62      5.53 o
   3   7   5      355.83      351.38      7.24 o
   4   7   5       52.77       45.87      3.27 o
   5   7   5       46.96       44.22      3.11 o
   6   7   5      118.02      113.94      6.54 o
   7   7   5      110.09      113.46      6.66 o
   8   7   5       99.20      117.09      8.13 o
   9   7   5        0.11        4.41      5.65 o
  10   7   5        5.97        7.49      9.86 o
  -9   8   5        7.96        4.62      7.05 o
  -8   8   5       42.29       40.74      8.91 o
  -7   8   5       21.65       25.48      5.17 o
  -6   8   5       21.57       22.60      3.65 o
  -5   8   5        1.75        1.27      1.98 o
  -4   8   5      353.27      347.36      7.43 o
  -3   8   5       32.68       31.31      2.95 o
  -2   8   5      566.79      583.22      8.52 o
  -1   8   5      688.21      674.07      8.87 o
   0   8   5      450.92      449.64      7.08 o
   1   8   5      699.01      698.80      9.19 o
   2   8   5      558.45      569.65      7.55 o
   3   8   5       34.40       34.57      3.07 o
   4   8   5      359.78      363.71      8.97 o
   5   8   5        2.33        1.18      2.64 o
   6   8   5       21.44       20.37      4.10 o
   7   8   5       22.08       20.54      5.78 o
   8   8   5       41.57       40.99      6.16 o
   9   8   5        7.33        3.40      8.04 o
  10   8   5       13.08      -12.51     12.51 o
  -9   9   5        0.96       -1.33      9.05 o
  -8   9   5       12.25        4.84      6.18 o
  -7   9   5       26.64       25.33      8.32 o
  -6   9   5       82.36       79.01      5.37 o
  -5   9   5        3.55        1.54      4.01 o
  -4   9   5       14.08       26.35      5.79 o
  -3   9   5      250.11      274.88      8.10 o
  -2   9   5       11.28       14.82      2.66 o
  -1   9   5      190.60      181.14      5.11 o
   0   9   5       41.36       39.80      2.87 o
   1   9   5      191.81      183.36      4.71 o
   2   9   5       12.58       10.92      3.72 o
   3   9   5      241.76      249.50      6.38 o
   4   9   5       14.68       20.89      3.07 o
   5   9   5        3.33        5.00      2.34 o
   6   9   5       82.66       82.10      6.11 o
   7   9   5       28.20       22.38      4.93 o
   8   9   5       12.42       -1.21      4.91 o
   9   9   5        0.82      -11.71     11.71 o
  -8  10   5        5.45       13.82      6.03 o
  -7  10   5       23.75       33.96      6.18 o
  -6  10   5       15.02       19.10      3.84 o
  -5  10   5        1.04        4.44      2.54 o
  -4  10   5       28.72       34.84      3.75 o
  -3  10   5        1.23        0.70      2.86 o
  -2  10   5      178.45      182.28      6.29 o
  -1  10   5       36.12       37.73      3.41 o
   0  10   5      813.65      804.47     10.88 o
   1  10   5       35.72       36.13      3.39 o
   2  10   5      176.22      184.61      5.88 o
   3  10   5        1.33       -0.06      2.58 o
   4  10   5       30.07       30.42      3.69 o
   5  10   5        0.99       -4.49      4.49 o
   6  10   5       15.63        6.30      4.09 o
   7  10   5       23.64       26.40      5.27 o
   8  10   5        5.62        3.83      5.22 o
   9  10   5       19.17      -13.57     13.57 o
  -8  11   5        1.19       19.43     13.84 o
  -7  11   5       12.60       23.58      6.04 o
  -6  11   5       13.03       16.87      4.64 o
  -5  11   5       42.44       47.22      5.18 o
  -4  11   5       41.41       51.23      4.68 o
  -3  11   5       67.38       77.49      5.18 o
  -2  11   5       90.10       85.60      5.21 o
  -1  11   5       57.42       56.77      4.92 o
   0  11   5      171.75      174.64      9.77 o
   1  11   5       58.36       60.02      4.41 o
   2  11   5       88.09       81.62      4.72 o
   3  11   5       66.53       68.62      4.66 o
   4  11   5       40.80       37.85      4.06 o
   5  11   5       42.46       37.87      5.37 o
   6  11   5       12.70       10.95      5.72 o
   7  11   5       12.21        7.65      5.09 o
   8  11   5        1.20      -12.51     12.51 o
  -7  12   5       17.21       10.00      6.68 o
  -6  12   5       16.50       28.51      5.96 o
  -5  12   5       59.27       69.18      6.07 o
  -4  12   5        9.30       17.64      3.91 o
  -3  12   5       26.00       30.53      4.19 o
  -2  12   5       30.16       28.67      4.23 o
  -1  12   5       36.07       43.25      5.20 o
   0  12   5       98.52      115.19     13.47 o
   1  12   5       36.59       44.30      5.67 o
   2  12   5       30.58       29.07      4.63 o
   3  12   5       25.75       33.64      4.21 o
   4  12   5        9.44        4.74      3.54 o
   5  12   5       60.41       72.23      7.59 o
   6  12   5       16.02       30.60      6.65 o
   7  12   5       17.56       11.38      9.36 o
  -6  13   5       16.85       23.16     11.71 o
  -5  13   5       15.14       13.16      5.36 o
  -4  13   5       27.53       34.77      5.73 o
  -3  13   5        2.33        8.04      4.31 o
  -2  13   5       23.49       32.36      6.53 o
  -1  13   5       10.88       20.06      5.15 o
   0  13   5       13.29       22.06      5.21 o
   1  13   5       10.73        6.77      4.60 o
   2  13   5       22.39       42.09      6.72 o
   3  13   5        2.42        4.56      4.71 o
   4  13   5       28.41       47.68      7.59 o
   5  13   5       14.56       17.66      5.84 o
   6  13   5       16.40       19.70     13.57 o
  -4  14   5       13.75        4.52      9.85 o
  -3  14   5        5.60        6.54      6.51 o
  -2  14   5        0.71        3.09      6.29 o
  -1  14   5       28.73       40.25      6.80 o
   0  14   5        0.53       -3.60      4.67 o
   1  14   5       28.98       35.86      6.18 o
   2  14   5        0.59       11.74      7.12 o
   3  14   5        5.77        9.07      6.83 o
   5  14   5       13.44       20.49     10.65 o
   0   0   6    10249.85    10573.28     94.65 o
   1   0   6     1077.39     1099.03      9.23 o
   2   0   6      251.96      276.98      3.63 o
   3   0   6       51.20       44.07      1.76 o
   4   0   6     2099.11     2058.31     15.80 o
   5   0   6      136.76      130.92      3.02 o
   6   0   6      322.39      326.87      5.31 o
   7   0   6      170.32      182.85      5.47 o
   8   0   6       81.28       91.37      5.72 o
   9   0   6        7.34        1.53      2.81 o
  10   0   6       78.44       91.41      7.22 o
  11   0   6        3.44        4.11      5.06 o
  12   0   6        0.16        7.32      6.21 o
 -12   1   6        2.18        3.99      8.25 o
 -11   1   6        1.21        8.51      4.15 o
 -10   1   6       14.17        7.83      4.67 o
  -9   1   6       42.39       41.36      3.91 o
  -8   1   6       60.28       59.26      4.32 o
  -7   1   6      943.91      944.42     14.77 o
  -6   1   6      226.14      241.01      3.81 o
  -5   1   6      313.51      338.49      4.18 o
  -4   1   6       91.64       96.61      2.25 o
  -3   1   6     1351.50     1304.13     10.04 o
  -2   1   6       90.49       87.78      2.06 o
  -1   1   6     3438.15     3472.42     25.27 o
   0   1   6     2153.02     2224.22     16.01 o
   1   1   6     3388.39     3442.60     22.65 o
   2   1   6       85.19       80.26      2.03 o
   3   1   6     1319.53     1271.63     10.10 o
   4   1   6       96.50      102.07      2.73 o
   5   1   6      309.12      324.09      4.22 o
   6   1   6      222.51      235.01      4.54 o
   7   1   6      956.68      964.58     13.48 o
   8   1   6       60.08       61.41      4.61 o
   9   1   6       43.41       41.19      4.20 o
  10   1   6       13.55        9.07      4.37 o
  11   1   6        1.20       -0.23      4.59 o
  12   1   6        2.06       10.38      8.25 o
 -11   2   6        7.43        8.13      4.47 o
 -10   2   6       30.60       37.73      5.07 o
  -9   2   6       64.31       69.50      6.17 o
  -8   2   6       82.64       90.78      5.72 o
  -7   2   6       27.13       30.61      2.99 o
  -6   2   6       85.72       86.79      2.96 o
  -5   2   6      204.54      212.00      3.28 o
  -4   2   6     1161.14     1185.61     10.02 o
  -3   2   6       57.34       56.36      2.53 o
  -2   2   6     1593.93     1627.18     12.85 o
  -1   2   6      785.14      794.10      7.36 o
   0   2   6     1356.65     1307.40     10.28 o
   1   2   6      761.29      773.66      7.54 o
   2   2   6     1586.39     1641.13     12.85 o
   3   2   6       54.99       58.46      1.95 o
   4   2   6     1147.94     1168.97     11.00 o
   5   2   6      202.91      200.44      3.84 o
   6   2   6       87.62       91.23      3.40 o
   7   2   6       26.39       27.98      2.80 o
   8   2   6       83.13       81.99      4.76 o
   9   2   6       62.65       58.67      6.50 o
  10   2   6       30.40       34.47      6.14 o
  11   2   6        6.99       10.07      6.03 o
  12   2   6        5.89        4.79     10.91 o
 -12   3   6        7.84       20.49     10.38 o
 -11   3   6       21.39       32.84      8.14 o
 -10   3   6        0.54        2.72      3.33 o
  -9   3   6       47.39       57.30      5.44 o
  -8   3   6      112.11      110.87      6.85 o
  -7   3   6       15.83       18.05      2.17 o
  -6   3   6      258.40      260.38      4.36 o
  -5   3   6      381.62      378.85      4.28 o
  -4   3   6      291.38      295.40      4.14 o
  -3   3   6      663.78      689.44      7.17 o
  -2   3   6     1083.65     1259.71     11.12 o
  -1   3   6      238.19      240.33      3.35 o
   0   3   6     2887.24     3014.27     21.22 o
   1   3   6      228.06      234.34      3.50 o
   2   3   6     1049.38     1233.78     10.12 o
   3   3   6      666.32      692.24      6.89 o
   4   3   6      281.06      289.27      4.57 o
   5   3   6      380.25      376.28      4.69 o
   6   3   6      261.03      252.57      5.31 o
   7   3   6       16.02       14.30      2.11 o
   8   3   6      108.43      110.51      7.89 o
   9   3   6       47.33       61.78      8.65 o
  10   3   6        0.51        2.12      4.54 o
  11   3   6       21.37       30.15      6.70 o
 -11   4   6       14.01       17.34      5.54 o
 -10   4   6       17.81       23.12      5.47 o
  -9   4   6       35.02       42.60      4.81 o
  -8   4   6      122.99      126.05      8.84 o
  -7   4   6       31.78       33.81      3.90 o
  -6   4   6      338.72      317.90      5.36 o
  -5   4   6       45.58       40.91      2.67 o
  -4   4   6      266.85      278.35      3.99 o
  -3   4   6      606.12      626.81      8.74 o
  -2   4   6      732.83      761.29      8.36 o
  -1   4   6      315.35      337.60      4.30 o
   0   4   6      460.64      509.22      6.10 o
   1   4   6      298.92      325.18      5.75 o
   2   4   6      717.80      745.18      7.97 o
   3   4   6      611.88      616.20      6.58 o
   4   4   6      263.35      277.27      3.99 o
   5   4   6       49.17       50.31      2.56 o
   6   4   6      342.09      329.81      8.13 o
   7   4   6       32.78       29.82      3.71 o
   8   4   6      121.88      128.86      8.77 o
   9   4   6       34.26       43.94     12.43 o
  10   4   6       17.36       18.92      5.67 o
  11   4   6       13.96       10.38      6.12 o
 -11   5   6        3.40       12.32      7.55 o
 -10   5   6       17.16       13.80      5.15 o
  -9   5   6        4.76        2.96      4.61 o
  -8   5   6        3.20        6.04      3.03 o
  -7   5   6      106.16       97.82      5.66 o
  -6   5   6        5.20        3.90      2.72 o
  -5   5   6      277.86      280.07      5.45 o
  -4   5   6      248.32      250.62      3.91 o
  -3   5   6      443.99      417.79      5.49 o
  -2   5   6      145.05      146.16      5.70 o
  -1   5   6      362.72      391.12      4.31 o
   0   5   6       40.34       44.10      2.67 o
   1   5   6      352.86      379.47      5.56 o
   2   5   6      141.87      134.16      3.50 o
   3   5   6      446.16      420.91      6.10 o
   4   5   6      245.09      244.72      3.80 o
   5   5   6      281.29      287.76      7.01 o
   6   5   6        5.93        0.56      2.53 o
   7   5   6      106.96      107.28      6.09 o
   8   5   6        2.70        4.95      3.79 o
   9   5   6        4.56        6.64      5.01 o
  10   5   6       17.34       24.14      8.18 o
 -11   6   6        2.38       -3.35      8.22 o
 -10   6   6       24.20       30.83      6.26 o
  -9   6   6       31.23       31.26      5.91 o
  -8   6   6       90.95       93.90      5.03 o
  -7   6   6       81.48       86.58      5.14 o
  -6   6   6      592.27      588.82     11.56 o
  -5   6   6      346.71      343.47      6.52 o
  -4   6   6      482.63      465.10      7.01 o
  -3   6   6       46.46       44.68      2.18 o
  -2   6   6      167.44      174.19      3.45 o
  -1   6   6      592.67      632.26      8.30 o
   0   6   6      182.57      178.80      4.30 o
   1   6   6      583.46      612.22     11.50 o
   2   6   6      163.46      171.55      4.63 o
   3   6   6       42.72       38.05      2.49 o
   4   6   6      494.33      448.71     12.69 o
   5   6   6      342.86      333.67      6.20 o
   6   6   6      603.83      596.40     16.20 o
   7   6   6       79.63       81.67      5.71 o
   8   6   6       90.33       98.24      8.95 o
   9   6   6       30.77       27.10      9.71 o
  10   6   6       24.03       15.57      6.60 o
 -10   7   6        2.69        5.47      7.25 o
  -9   7   6       55.16       46.20      7.18 o
  -8   7   6       26.71       23.47      4.41 o
  -7   7   6       47.96       58.93      4.32 o
  -6   7   6       57.05       74.50      4.59 o
  -5   7   6       53.01       55.65      3.35 o
  -4   7   6       92.84       96.56      4.14 o
  -3   7   6      364.27      351.21      6.12 o
  -2   7   6      563.91      532.33      6.04 o
  -1   7   6      205.42      193.22      4.68 o
   0   7   6       91.93       95.08      3.90 o
   1   7   6      205.86      196.53      4.78 o
   2   7   6      568.62      530.29      6.99 o
   3   7   6      378.14      357.53      8.10 o
   4   7   6       89.42       86.85      5.18 o
   5   7   6       53.44       58.69      3.57 o
   6   7   6       58.68       73.22      5.45 o
   7   7   6       49.91       58.98      5.69 o
   8   7   6       26.36       14.65      4.88 o
   9   7   6       55.92       54.00      7.71 o
  10   7   6        2.46       -6.12     10.91 o
  -9   8   6       38.40       36.45      8.52 o
  -8   8   6       20.76       28.80      6.80 o
  -7   8   6       40.40       34.37      4.14 o
  -6   8   6      157.87      168.83      7.12 o
  -5   8   6      186.84      192.35      6.15 o
  -4   8   6      552.59      557.63     10.81 o
  -3   8   6       49.42       47.41      4.01 o
  -2   8   6      220.25      227.84      6.35 o
  -1   8   6      313.20      326.96      8.50 o
   0   8   6     1032.92     1000.42     11.52 o
   1   8   6      311.86      328.54      6.22 o
   2   8   6      216.23      216.57      5.84 o
   3   8   6       51.00       47.76      3.70 o
   4   8   6      552.56      533.08     12.12 o
   5   8   6      186.34      204.71     13.65 o
   6   8   6      157.88      161.64      7.71 o
   7   8   6       41.35       41.86      5.38 o
   8   8   6       20.37       18.81      6.42 o
   9   8   6       37.75       35.29      9.51 o
  10   8   6       23.79       12.78     17.83 o
  -8   9   6        7.22        6.39      5.70 o
  -7   9   6       28.76       31.69      5.81 o
  -6   9   6       24.39       25.65      3.70 o
  -5   9   6       41.63       51.70      3.98 o
  -4   9   6       59.29       71.06      4.76 o
  -3   9   6      101.59      104.71      5.68 o
  -2   9   6       73.63       68.39      4.30 o
  -1   9   6      154.46      149.61      5.21 o
   0   9   6      283.08      260.36      5.97 o
   1   9   6      155.91      153.44      5.62 o
   2   9   6       74.51       72.15      4.09 o
   3   9   6      102.67      106.04      5.08 o
   4   9   6       60.83       72.12      6.28 o
   5   9   6       42.27       49.01      4.94 o
   6   9   6       23.34       24.51      5.78 o
   7   9   6       28.80       24.16      5.07 o
   8   9   6        6.78        0.06      4.13 o
   9   9   6        3.79      -13.04     13.04 o
  -8  10   6       20.66       25.73      7.82 o
  -7  10   6        3.07        5.07      4.67 o
  -6  10   6       14.32       11.71      3.71 o
  -5  10   6       42.42       53.09      4.92 o
  -4  10   6       34.61       41.35      3.97 o
  -3  10   6      203.13      214.98      7.12 o
  -2  10   6       59.57       61.17      4.53 o
  -1  10   6      126.72      128.25      5.37 o
   0  10   6        0.01        3.33      2.54 o
   1  10   6      122.70      133.27      5.94 o
   2  10   6       60.78       58.87      4.12 o
   3  10   6      201.62      206.95      7.27 o
   4  10   6       33.48       31.98      3.95 o
   5  10   6       41.96       48.57      7.20 o
   6  10   6       14.55        9.56      4.86 o
   7  10   6        2.91       -3.18      4.01 o
   8  10   6       20.40       11.97     10.37 o
   9  10   6       24.38      -10.38     15.17 o
  -8  11   6        0.13       15.70     13.04 o
  -7  11   6        6.39        5.63      4.81 o
  -6  11   6       20.48       20.06      7.12 o
  -5  11   6       56.57       64.14      5.52 o
  -4  11   6        8.90        6.68      3.21 o
  -3  11   6       14.03        9.44      3.35 o
  -2  11   6       40.84       58.57      5.70 o
  -1  11   6      121.74      132.77      6.91 o
   0  11   6      163.68      170.31      8.75 o
   1  11   6      119.31      122.39      5.94 o
   2  11   6       40.49       52.26      4.26 o
   3  11   6       13.43       12.76      3.10 o
   4  11   6        8.56        7.61      5.08 o
   5  11   6       55.14       60.12      7.27 o
   6  11   6       21.49        9.98      6.11 o
   7  11   6        6.10        3.57      5.50 o
   8  11   6        0.19       18.90     12.24 o
  -7  12   6       26.10       15.44     15.44 o
  -6  12   6        9.02       15.32      6.46 o
  -5  12   6       18.37       13.06      4.22 o
  -4  12   6       10.84        5.78      3.65 o
  -3  12   6        4.62        2.28      3.28 o
  -2  12   6       12.13       12.56      4.03 o
  -1  12   6        0.52        3.91      3.56 o
   0  12   6        0.01        3.38      4.11 o
   1  12   6        0.49       -0.36      4.06 o
   2  12   6       12.28       11.05      3.82 o
   3  12   6        4.48        7.05      4.32 o
   4  12   6       11.16       13.38      4.01 o
   5  12   6       17.55       17.01      6.00 o
   6  12   6        9.09       21.10      5.83 o
   7  12   6       25.96       29.81     10.91 o
  -6  13   6        6.67       24.75     13.84 o
  -5  13   6       13.44        6.81      5.22 o
  -4  13   6       13.33       21.32      4.78 o
  -3  13   6       37.74       42.98      5.67 o
  -2  13   6       44.03       45.80      6.40 o
  -1  13   6       44.01       57.62      6.41 o
   0  13   6       80.23       75.87      7.05 o
   1  13   6       44.89       58.30      6.50 o
   2  13   6       44.65       41.44      5.73 o
   3  13   6       38.12       52.67      5.68 o
   4  13   6       12.90       25.27      7.60 o
   5  13   6       13.33       13.63     12.75 o
  -4  14   6        9.52       19.96     10.65 o
  -3  14   6       20.13       23.52      7.80 o
  -2  14   6        5.71        7.65      6.58 o
  -1  14   6        3.40        4.20      5.87 o
   0  14   6       15.51       16.33      5.42 o
   1  14   6        3.21        6.66      6.42 o
   2  14   6        5.88        2.00      7.12 o
   3  14   6       20.02       13.57      8.78 o
   1   0   7     2561.77     2484.93     20.02 o
   2   0   7      556.73      537.40      6.03 o
   3   0   7      845.93      902.81      8.32 o
   4   0   7      127.87      113.66      3.31 o
   5   0   7      487.52      477.25      5.73 o
   6   0   7      522.70      553.62      8.15 o
   7   0   7      108.38       94.37      4.54 o
   8   0   7      171.65      163.87      6.84 o
   9   0   7       10.67       15.88      4.84 o
  10   0   7        9.31       19.08      3.91 o
  11   0   7        2.77        4.26      6.20 o
  12   0   7        7.99        0.27      6.58 o
 -11   1   7       13.63       14.74      4.79 o
 -10   1   7       10.34        9.38      4.79 o
  -9   1   7       14.14       19.45      3.76 o
  -8   1   7      306.30      308.72      8.11 o
  -7   1   7      171.87      177.92      6.18 o
  -6   1   7      528.87      520.78      8.77 o
  -5   1   7      239.89      231.86      3.99 o
  -4   1   7      584.92      612.00      6.48 o
  -3   1   7      249.67      296.97      4.29 o
  -2   1   7      890.58      871.79      9.06 o
  -1   1   7       59.40       67.43      2.26 o
   0   1   7     2228.94     2163.35     17.74 o
   1   1   7       60.40       73.75      2.18 o
   2   1   7      871.12      859.41      8.48 o
   3   1   7      248.74      296.54      4.38 o
   4   1   7      590.89      617.65      6.64 o
   5   1   7      248.17      235.25      3.97 o
   6   1   7      524.46      512.66      9.26 o
   7   1   7      172.89      173.05      5.69 o
   8   1   7      308.62      316.91      8.65 o
   9   1   7       13.54       14.13      3.40 o
  10   1   7       10.60       16.10      4.88 o
  11   1   7       13.53        4.60      4.96 o
  12   1   7        8.23       11.18      9.05 o
 -11   2   7       41.75       47.89      8.14 o
 -10   2   7       14.62       10.53      4.61 o
  -9   2   7       67.73       69.78      6.38 o
  -8   2   7       42.17       52.59      4.08 o
  -7   2   7      277.35      282.24      9.76 o
  -6   2   7      126.11      116.83      3.96 o
  -5   2   7       93.82       94.81      3.58 o
  -4   2   7      440.99      453.35      5.61 o
  -3   2   7      614.19      651.01      7.10 o
  -2   2   7      120.46      116.79      4.05 o
  -1   2   7     1325.88     1419.78     12.00 o
   0   2   7       58.96       50.38      1.92 o
   1   2   7     1302.52     1398.22     11.79 o
   2   2   7      114.25      107.79      2.64 o
   3   2   7      604.64      643.23      7.13 o
   4   2   7      433.51      446.54      6.51 o
   5   2   7       91.05       87.69      3.22 o
   6   2   7      127.12      123.40      4.46 o
   7   2   7      274.14      275.35      6.73 o
   8   2   7       41.86       49.40      4.15 o
   9   2   7       65.97       66.18      6.75 o
  10   2   7       13.72       16.85      5.12 o
  11   2   7       41.55       48.81      7.01 o
 -11   3   7        0.39        3.94      5.06 o
 -10   3   7       11.56       11.78      4.41 o
  -9   3   7       74.61       75.76      6.52 o
  -8   3   7        2.58        2.47      3.80 o
  -7   3   7       72.07       77.59      3.85 o
  -6   3   7      115.10      117.50      3.85 o
  -5   3   7       27.72       32.83      1.62 o
  -4   3   7      399.94      393.19      5.18 o
  -3   3   7      728.15      748.78      8.40 o
  -2   3   7      646.16      655.46      7.17 o
  -1   3   7      497.61      491.82      5.39 o
   0   3   7       15.48       11.86      1.17 o
   1   3   7      482.56      487.38      5.67 o
   2   3   7      637.55      646.03      7.27 o
   3   3   7      743.65      755.14      8.08 o
   4   3   7      395.87      396.09      5.67 o
   5   3   7       27.34       31.56      1.80 o
   6   3   7      111.47      117.38      4.08 o
   7   3   7       73.02       72.97      3.64 o
   8   3   7        2.61        2.68      4.39 o
   9   3   7       76.40       77.07      7.56 o
  10   3   7       11.28       11.36      5.39 o
  11   3   7        0.32        3.16      5.38 o
 -11   4   7        2.04        1.72      4.61 o
 -10   4   7       20.12       27.85      5.73 o
  -9   4   7       28.05       25.64      4.64 o
  -8   4   7       31.15       30.39      4.53 o
  -7   4   7       28.96       22.78      3.74 o
  -6   4   7       42.63       36.49      2.65 o
  -5   4   7       20.88       17.42      2.01 o
  -4   4   7      183.92      177.88      3.40 o
  -3   4   7      141.30      131.95      3.46 o
  -2   4   7       27.81       32.55      1.81 o
  -1   4   7      616.84      659.87      7.01 o
   0   4   7       59.50       46.72      2.00 o
   1   4   7      603.22      643.53      6.95 o
   2   4   7       28.94       33.12      2.07 o
   3   4   7      135.14      131.53      3.50 o
   4   4   7      190.97      181.05      3.87 o
   5   4   7       22.07       18.98      1.63 o
   6   4   7       44.02       41.09      3.29 o
   7   4   7       27.36       26.36      4.02 o
   8   4   7       30.22       41.98      6.03 o
   9   4   7       27.63       32.51      6.60 o
  10   4   7       19.91       10.91      6.84 o
  11   4   7        2.02        2.71      6.33 o
 -11   5   7        5.02       10.96      9.59 o
 -10   5   7        3.97        6.35      4.97 o
  -9   5   7        2.23        1.73      2.97 o
  -8   5   7       31.39       28.35      4.22 o
  -7   5   7       27.45       21.49      3.53 o
  -6   5   7       35.86       34.47      2.37 o
  -5   5   7      109.17      104.42      3.71 o
  -4   5   7      158.10      160.06      4.75 o
  -3   5   7      746.49      753.85      8.77 o
  -2   5   7      308.27      303.31      4.61 o
  -1   5   7      477.06      492.03      5.81 o
   0   5   7      250.42      249.24      5.14 o
   1   5   7      482.19      510.33      7.15 o
   2   5   7      306.23      298.95      7.92 o
   3   5   7      734.00      743.63      9.35 o
   4   5   7      154.07      152.85      4.89 o
   5   5   7      113.34      100.38      5.86 o
   6   5   7       36.90       31.61      3.90 o
   7   5   7       29.51       23.63      3.81 o
   8   5   7       32.05       27.22      4.90 o
   9   5   7        2.05       -1.36      4.57 o
  10   5   7        3.89        3.89      7.69 o
 -11   6   7        7.92        5.27      8.27 o
 -10   6   7        0.05        2.97      5.08 o
  -9   6   7       12.02       15.21      4.80 o
  -8   6   7       18.51       15.17      3.59 o
  -7   6   7       18.87       19.68      3.34 o
  -6   6   7      113.80      111.36     10.18 o
  -5   6   7      386.19      371.07      9.63 o
  -4   6   7       82.24       83.38      3.41 o
  -3   6   7       63.43       59.25      2.52 o
  -2   6   7      452.53      430.67      5.35 o
  -1   6   7      156.27      145.64      4.07 o
   0   6   7      430.21      457.61      7.24 o
   1   6   7      161.83      154.56      4.41 o
   2   6   7      443.91      413.52      6.81 o
   3   6   7       65.73       62.09      3.39 o
   4   6   7       82.29       92.68      4.51 o
   5   6   7      390.86      386.17      9.45 o
   6   6   7      114.47      114.84      6.24 o
   7   6   7       19.18       21.15      4.62 o
   8   6   7       19.45       20.18      5.36 o
   9   6   7       11.84       13.12      5.56 o
  10   6   7        0.06        3.09      6.20 o
  -9   7   7       11.43       16.54      8.26 o
  -8   7   7       21.80       15.08      3.47 o
  -7   7   7       14.06        9.26      2.95 o
  -6   7   7       58.93       66.66      4.74 o
  -5   7   7      228.06      228.53      5.88 o
  -4   7   7      392.20      381.68      7.48 o
  -3   7   7       97.56       92.99      3.95 o
  -2   7   7      661.54      641.52      8.93 o
  -1   7   7       96.79       94.88      3.84 o
   0   7   7       30.88       29.01      2.58 o
   1   7   7       93.61       95.44      4.13 o
   2   7   7      671.46      655.97     10.80 o
   3   7   7       98.89      101.09      4.80 o
   4   7   7      390.41      389.17      9.59 o
   5   7   7      233.79      236.08      7.12 o
   6   7   7       60.96       73.08      5.52 o
   7   7   7       14.68       13.15      5.23 o
   8   7   7       23.10       24.74      5.88 o
   9   7   7       11.26       22.60      8.21 o
  10   7   7        1.66       -5.59     15.44 o
  -9   8   7       40.79       31.12     11.84 o
  -8   8   7       55.12       47.64      7.07 o
  -7   8   7        1.03       -0.45      3.09 o
  -6   8   7        3.97       -0.98      3.46 o
  -5   8   7      120.82      113.39      5.24 o
  -4   8   7      175.82      178.38      6.84 o
  -3   8   7      530.10      519.36     11.46 o
  -2   8   7      575.74      553.06     10.26 o
  -1   8   7      547.62      546.95      8.71 o
   0   8   7        2.14        3.68      2.04 o
   1   8   7      541.83      528.93      8.20 o
   2   8   7      583.53      564.07      9.33 o
   3   8   7      525.66      539.74     11.22 o
   4   8   7      177.28      192.59     10.08 o
   5   8   7      123.60      127.01      6.60 o
   6   8   7        4.10        1.98      3.37 o
   7   8   7        1.09       -1.74      3.85 o
   8   8   7       55.69       52.02      6.86 o
   9   8   7       40.29       23.41      8.03 o
  -8   9   7        1.50        5.31      6.77 o
  -7   9   7       14.32       17.48      3.92 o
  -6   9   7       24.52       34.66      4.70 o
  -5   9   7        6.22        5.68      2.81 o
  -4   9   7       16.97       20.11      3.47 o
  -3   9   7      239.68      252.30      7.77 o
  -2   9   7      123.55      116.01      5.51 o
  -1   9   7      376.92      379.51      8.95 o
   0   9   7       80.97       79.72      4.02 o
   1   9   7      377.98      385.38      8.14 o
   2   9   7      122.13      125.44      5.94 o
   3   9   7      238.53      234.11      7.52 o
   4   9   7       17.66       13.12      4.24 o
   5   9   7        5.81        2.52      3.35 o
   6   9   7       24.08       25.23      4.57 o
   7   9   7       14.19       13.53      4.98 o
   8   9   7        1.62       -5.37      5.37 o
   9   9   7       11.44      -14.37     14.37 o
  -8  10   7        1.57        1.23      7.28 o
  -7  10   7       23.05       24.81      6.18 o
  -6  10   7       44.66       49.45      5.13 o
  -5  10   7       12.77        5.13      3.78 o
  -4  10   7       62.55       61.01      4.66 o
  -3  10   7       73.83       75.79      5.34 o
  -2  10   7       80.04       78.66      5.55 o
  -1  10   7        4.21        6.94      3.33 o
   0  10   7        3.72        2.38      2.67 o
   1  10   7        3.95        6.30      2.81 o
   2  10   7       79.67       73.49      4.52 o
   3  10   7       72.58       86.70      5.13 o
   4  10   7       62.85       58.55      4.60 o
   5  10   7       12.66        8.65      6.88 o
   6  10   7       45.49       60.51      6.39 o
   7  10   7       22.64       13.01      5.11 o
   8  10   7        1.47       -8.21     15.55 o
   9  10   7        8.20      -15.17     15.17 o
  -8  11   7        2.65        1.86      9.58 o
  -7  11   7        5.90        6.61      5.33 o
  -6  11   7        6.22        5.33      4.46 o
  -5  11   7       12.17       11.89      4.46 o
  -4  11   7       37.73       50.78      4.73 o
  -3  11   7      116.68      127.43      6.32 o
  -2  11   7       82.24       74.44      5.20 o
  -1  11   7      133.98      131.90      7.09 o
   0  11   7        6.02        7.68      3.94 o
   1  11   7      135.60      132.75      6.33 o
   2  11   7       81.39       86.96      4.97 o
   3  11   7      116.10      127.61      6.45 o
   4  11   7       36.78       44.89      4.90 o
   5  11   7       12.25        2.50      8.00 o
   6  11   7        6.09       -4.55      4.55 o
   7  11   7        6.29        0.29      6.44 o
   8  11   7        2.83       14.91     15.17 o
  -7  12   7        1.58       -5.06     13.57 o
  -6  12   7        1.24       -4.69      4.69 o
  -5  12   7        5.04        2.67      4.07 o
  -4  12   7       38.29       41.39      4.54 o
  -3  12   7        9.94       10.06      4.03 o
  -2  12   7        7.95       12.18      4.96 o
  -1  12   7       46.52       51.17      5.80 o
   0  12   7        5.65        1.35      4.23 o
   1  12   7       48.20       48.79      5.98 o
   2  12   7        7.55        8.32      3.99 o
   3  12   7        9.52        8.73      4.18 o
   4  12   7       37.30       39.98      4.70 o
   5  12   7        5.36        6.75      5.19 o
   6  12   7        1.37       -2.90      5.47 o
   7  12   7        1.51        2.13     12.51 o
  -6  13   7        9.16      -12.51     12.51 o
  -5  13   7        9.93        9.92      7.48 o
  -4  13   7       30.93       32.89      5.55 o
  -3  13   7       14.36       17.59      4.37 o
  -2  13   7       21.12       15.53      5.88 o
  -1  13   7       19.10       22.08      6.07 o
   0  13   7       18.38       18.91      5.76 o
   1  13   7       19.51       20.43      7.16 o
   2  13   7       21.61       30.04      5.21 o
   3  13   7       14.59       17.89      4.62 o
   4  13   7       30.46       28.25      7.16 o
   5  13   7       10.16       21.64      8.25 o
  -3  14   7        3.24        2.40      8.25 o
  -2  14   7       15.21       12.24     10.38 o
  -1  14   7        8.85       -2.93      9.32 o
   0  14   7        4.11       -4.19      6.58 o
   1  14   7        8.23        3.99      9.05 o
   2  14   7       15.27        5.86      7.98 o
   3  14   7        3.13        2.13      6.92 o
   0   0   8     4670.42     4842.25     52.07 o
   1   0   8      508.82      507.34      6.27 o
   2   0   8       51.47       49.80      2.38 o
   3   0   8      255.74      242.07      3.83 o
   4   0   8      205.10      210.05      3.71 o
   5   0   8      664.91      674.53      7.37 o
   6   0   8       41.76       39.30      3.22 o
   7   0   8        4.59        7.21      2.61 o
   8   0   8        5.06        2.44      4.11 o
   9   0   8       20.52       27.29      3.90 o
  10   0   8        8.38       15.55      3.84 o
  11   0   8        0.43       -1.69      5.95 o
  12   0   8        2.49       -8.52      8.52 o
 -11   1   8        4.60        7.01      6.00 o
 -10   1   8       84.06       89.59     12.46 o
  -9   1   8       69.53       75.60      5.05 o
  -8   1   8      157.03      159.33      9.30 o
  -7   1   8      113.85      111.49      5.48 o
  -6   1   8      295.35      308.51      6.82 o
  -5   1   8       31.88       37.59      2.27 o
  -4   1   8      881.95      906.36      9.33 o
  -3   1   8      742.36      769.53      8.69 o
  -2   1   8       40.97       63.31      3.49 o
  -1   1   8      686.47      686.32      7.50 o
   0   1   8      270.72      317.85      4.69 o
   1   1   8      672.97      662.95      7.52 o
   2   1   8       43.28       57.97      2.45 o
   3   1   8      723.65      759.29      9.03 o
   4   1   8      886.63      907.45      9.39 o
   5   1   8       29.96       30.10      2.07 o
   6   1   8      294.41      307.03      5.77 o
   7   1   8      111.77      107.71      5.15 o
   8   1   8      159.55      171.04     11.14 o
   9   1   8       68.64       69.16      5.23 o
  10   1   8       83.86       81.14      7.41 o
  11   1   8        4.45       -0.28      6.78 o
 -11   2   8        7.07        8.86      5.63 o
 -10   2   8        9.00       10.40      5.71 o
  -9   2   8       13.37       11.91      4.32 o
  -8   2   8       13.75       16.46      3.10 o
  -7   2   8       77.71       77.35      5.00 o
  -6   2   8      194.03      196.07      5.02 o
  -5   2   8      216.92      206.98      3.90 o
  -4   2   8       66.02       55.70      2.36 o
  -3   2   8       37.36       38.49      2.37 o
  -2   2   8       79.55       66.27      2.60 o
  -1   2   8      795.33      821.36      8.55 o
   0   2   8      148.79      133.64      3.45 o
   1   2   8      776.48      783.53      9.00 o
   2   2   8       86.20       76.15      2.74 o
   3   2   8       34.42       35.69      2.06 o
   4   2   8       65.36       56.04      2.46 o
   5   2   8      223.48      217.57      4.21 o
   6   2   8      197.77      198.83      4.76 o
   7   2   8       79.00       80.00      4.70 o
   8   2   8       12.47       12.10      5.38 o
   9   2   8       12.81        9.37      4.45 o
  10   2   8        8.83       -1.05      4.53 o
  11   2   8        7.42        2.90      5.27 o
 -11   3   8        5.31       -0.28      6.34 o
 -10   3   8       40.12       48.45      6.03 o
  -9   3   8        3.73        8.07      5.41 o
  -8   3   8       43.52       41.24      5.52 o
  -7   3   8        0.89       -1.28      2.14 o
  -6   3   8      107.99      103.50      4.31 o
  -5   3   8      395.87      377.47      6.61 o
  -4   3   8      212.23      209.34      4.10 o
  -3   3   8      134.17      125.96      3.26 o
  -2   3   8      854.45      871.60      8.78 o
  -1   3   8      495.39      498.84      5.91 o
   0   3   8     1941.66     2184.27     17.64 o
   1   3   8      487.19      502.10      6.51 o
   2   3   8      875.25      907.22      9.30 o
   3   3   8      136.53      126.12      3.21 o
   4   3   8      210.70      199.27      4.04 o
   5   3   8      392.43      377.26      6.34 o
   6   3   8      109.94      102.70      4.18 o
   7   3   8        1.15       -1.94      1.94 o
   8   3   8       42.42       45.63      5.92 o
   9   3   8        3.51       -1.62      4.57 o
  10   3   8       39.99       27.54      6.26 o
  11   3   8        5.09        0.92      6.39 o
 -11   4   8        1.23        4.51      5.38 o
 -10   4   8        2.08        5.31      5.16 o
  -9   4   8        4.71        2.61      4.34 o
  -8   4   8        3.92        5.58      3.95 o
  -7   4   8       14.40       10.19      2.11 o
  -6   4   8       34.92       29.66      3.58 o
  -5   4   8      123.50      118.24      3.95 o
  -4   4   8       85.53       81.81      3.56 o
  -3   4   8      145.45      155.42      4.82 o
  -2   4   8      938.42      962.63     10.09 o
  -1   4   8      306.49      296.20      4.26 o
   0   4   8      126.52      138.97      3.02 o
   1   4   8      296.15      289.09      4.86 o
   2   4   8      934.45      959.78     10.00 o
   3   4   8      150.04      160.41      3.64 o
   4   4   8       81.23       79.72      2.89 o
   5   4   8      123.60      116.56      3.86 o
   6   4   8       34.03       31.45      2.52 o
   7   4   8       14.93       13.63      4.32 o
   8   4   8        3.54        1.82      3.75 o
   9   4   8        5.05        6.00      4.92 o
  10   4   8        2.10        3.72      5.65 o
  11   4   8        1.28       -7.19      7.19 o
 -11   5   8       11.14       17.81      9.50 o
 -10   5   8        4.77       -0.35      4.04 o
  -9   5   8       32.87       29.72      4.90 o
  -8   5   8       57.43       54.26      5.28 o
  -7   5   8       29.81       24.36      3.92 o
  -6   5   8       78.11       70.89      3.61 o
  -5   5   8       57.57       55.80      3.53 o
  -4   5   8      343.22      336.58      7.96 o
  -3   5   8       96.09       94.81      3.20 o
  -2   5   8      186.83      196.55      3.78 o
  -1   5   8      373.95      353.03      4.94 o
   0   5   8      264.52      262.83      4.55 o
   1   5   8      376.56      370.22      6.89 o
   2   5   8      189.55      205.76      4.66 o
   3   5   8       99.98      101.59      3.72 o
   4   5   8      343.19      312.50      8.45 o
   5   5   8       58.06       61.05      4.67 o
   6   5   8       81.75       73.95      5.12 o
   7   5   8       31.39       27.61      4.67 o
   8   5   8       59.09       60.48      6.09 o
   9   5   8       32.66       29.48      6.49 o
  10   5   8        4.48       -3.29      6.11 o
 -11   6   8        0.72       -2.40     11.98 o
 -10   6   8        4.63       10.26      5.61 o
  -9   6   8       21.88       34.30      6.25 o
  -8   6   8        6.26        1.93      3.33 o
  -7   6   8       18.94       17.85      3.50 o
  -6   6   8       61.37       51.03      4.10 o
  -5   6   8       40.31       38.98      3.07 o
  -4   6   8      231.77      228.72      5.58 o
  -3   6   8      396.62      391.47      7.16 o
  -2   6   8      146.95      143.15      3.18 o
  -1   6   8       43.62       41.65      2.74 o
   0   6   8      115.42      101.97      3.70 o
   1   6   8       42.46       40.59      3.04 o
   2   6   8      147.93      145.38      4.27 o
   3   6   8      396.57      405.77      7.89 o
   4   6   8      229.18      222.17      6.30 o
   5   6   8       41.84       47.72      5.14 o
   6   6   8       60.12       62.57      5.32 o
   7   6   8       20.35       10.61      3.91 o
   8   6   8        6.64        0.98      6.61 o
   9   6   8       21.79       22.09      6.54 o
  10   6   8        4.73        6.65      6.53 o
  -9   7   8        2.58       -2.24      8.52 o
  -8   7   8       23.72       15.82      4.73 o
  -7   7   8       33.91       33.14      4.06 o
  -6   7   8       14.09       14.06      3.38 o
  -5   7   8       50.62       43.71      4.33 o
  -4   7   8       31.92       33.31      3.00 o
  -3   7   8      488.44      480.22      8.23 o
  -2   7   8      209.42      209.07      5.43 o
  -1   7   8      248.46      221.58      5.44 o
   0   7   8      460.46      458.45      7.81 o
   1   7   8      241.10      231.50      5.92 o
   2   7   8      206.75      216.97      9.05 o
   3   7   8      490.46      483.66      9.32 o
   4   7   8       34.20       28.78      4.50 o
   5   7   8       50.90       52.56      5.26 o
   6   7   8       15.41        9.73      3.90 o
   7   7   8       32.52       37.06      5.06 o
   8   7   8       23.96       18.34      5.06 o
   9   7   8        2.60       -1.15      6.86 o
  -9   8   8       17.46       20.85      9.45 o
  -8   8   8       14.47       17.86      6.69 o
  -7   8   8       18.41       14.10      4.29 o
  -6   8   8       18.65       15.77      6.30 o
  -5   8   8        0.60        0.60      3.11 o
  -4   8   8       26.16       34.03      4.71 o
  -3   8   8      176.31      172.19      7.89 o
  -2   8   8       21.30       23.48      3.56 o
  -1   8   8      119.99      128.65      5.66 o
   0   8   8        3.46       -0.18      2.35 o
   1   8   8      118.54      119.96      6.50 o
   2   8   8       20.34       19.65      3.02 o
   3   8   8      181.84      188.34      9.94 o
   4   8   8       26.09       24.12      4.38 o
   5   8   8        0.67        0.83      2.25 o
   6   8   8       18.11       10.47      4.31 o
   7   8   8       18.25       16.19      4.69 o
   8   8   8       14.60       14.10      5.99 o
   9   8   8       18.04       18.95      7.54 o
  -8   9   8       40.83       58.61     13.44 o
  -7   9   8        5.38        2.93      3.89 o
  -6   9   8        0.90        5.53      3.96 o
  -5   9   8       12.62       12.87      3.14 o
  -4   9   8       18.27       10.79      3.30 o
  -3   9   8       38.77       38.05      5.21 o
  -2   9   8      375.12      381.13      9.94 o
  -1   9   8      555.83      569.10     12.30 o
   0   9   8        1.21       -2.00      2.32 o
   1   9   8      552.69      578.61     10.02 o
   2   9   8      380.63      406.58     10.84 o
   3   9   8       39.58       42.99      4.88 o
   4   9   8       19.43       10.10      3.63 o
   5   9   8       12.98        9.12      2.86 o
   6   9   8        0.98       -3.63      3.63 o
   7   9   8        5.46        7.48      4.77 o
   8   9   8       41.82       46.70      7.18 o
   9   9   8       19.27       -5.06     15.97 o
  -8  10   8        2.26       -0.53      7.72 o
  -7  10   8       11.91       16.23      6.23 o
  -6  10   8        4.57       -1.70      5.85 o
  -5  10   8       71.62       79.32      5.96 o
  -4  10   8      139.65      136.68      7.81 o
  -3  10   8        5.68        3.49      3.19 o
  -2  10   8       54.25       63.58      5.23 o
  -1  10   8       30.84       26.22      3.86 o
   0  10   8       16.20       14.12      3.69 o
   1  10   8       28.52       32.59      3.97 o
   2  10   8       52.83       64.30      4.41 o
   3  10   8        5.39        0.49      3.77 o
   4  10   8      139.60      136.28      6.69 o
   5  10   8       73.55       77.79      6.69 o
   6  10   8        4.37       -4.30      4.30 o
   7  10   8       12.11        8.15      4.75 o
   8  10   8        2.34       -0.53      7.90 o
  -7  11   8        4.00        4.92      7.51 o
  -6  11   8       14.83       20.59      4.40 o
  -5  11   8       34.92       37.34      6.49 o
  -4  11   8       37.36       51.22      4.98 o
  -3  11   8       15.67       18.67      3.95 o
  -2  11   8       53.17       51.64      6.84 o
  -1  11   8       26.31       28.46      4.55 o
   0  11   8       49.56       47.05      4.88 o
   1  11   8       27.95       25.70      3.95 o
   2  11   8       53.32       47.02      4.56 o
   3  11   8       15.82       16.29      3.58 o
   4  11   8       38.34       47.94      6.35 o
   5  11   8       35.10       33.89      5.86 o
   6  11   8       14.67       13.78      5.60 o
   7  11   8        4.05        8.20      7.22 o
   8  11   8        0.34      -11.58     11.58 o
  -7  12   8       14.71       -7.45     10.65 o
  -6  12   8       10.80        7.06      7.22 o
  -5  12   8       59.81       61.01      6.21 o
  -4  12   8       14.30        6.23      3.69 o
  -3  12   8      110.91      122.81      7.34 o
  -2  12   8        3.51       10.14      4.74 o
  -1  12   8       55.16       71.90      6.76 o
   0  12   8        0.01       -0.55      4.20 o
   1  12   8       54.74       59.56      6.33 o
   2  12   8        3.77       10.99      4.12 o
   3  12   8      110.48      108.25      7.42 o
   4  12   8       13.85       18.17      4.39 o
   5  12   8       60.92       58.64      7.44 o
   6  12   8       10.29       15.58      7.30 o
  -5  13   8        5.91        6.88      8.92 o
  -4  13   8       12.16       11.95      6.65 o
  -3  13   8       14.64       12.14      4.64 o
  -2  13   8        0.03       -4.51      4.51 o
  -1  13   8        7.33       11.21      5.04 o
   0  13   8        9.26       16.12      4.84 o
   1  13   8        6.87        7.63      5.84 o
   2  13   8        0.01       -3.76      4.99 o
   3  13   8       14.55        8.68      5.69 o
   4  13   8       12.12       17.70     11.71 o
   5  13   8        5.82        3.46     12.51 o
  -3  14   8       45.80       53.23     13.04 o
  -2  14   8       13.69       21.03     12.24 o
   1  14   8        0.32       -3.19      8.25 o
   2  14   8       13.48       23.42     10.91 o
   3  14   8       46.37       40.99     10.38 o
   1   0   9     6979.64     7137.27     53.16 o
   2   0   9        1.59        0.70      1.41 o
   3   0   9        0.01        0.72      1.29 o
   4   0   9       70.14       63.10      2.71 o
   5   0   9       19.09       18.58      1.88 o
   6   0   9        2.58        0.15      2.28 o
   7   0   9       57.01       49.69      4.76 o
   8   0   9      219.25      228.66     10.87 o
   9   0   9       84.29       91.93      6.07 o
  10   0   9        0.37        1.58      3.46 o
  11   0   9        1.67       -5.40      6.29 o
 -11   1   9       19.46        9.40      7.07 o
 -10   1   9        9.98       12.72      4.95 o
  -9   1   9       70.90       85.50      5.47 o
  -8   1   9        6.85        7.99      5.65 o
  -7   1   9       82.94       78.48      5.20 o
  -6   1   9       22.15       19.11      2.76 o
  -5   1   9      411.16      415.72      6.45 o
  -4   1   9      101.40      101.38      3.07 o
  -3   1   9      120.90      130.11      3.58 o
  -2   1   9      939.45      915.20     10.01 o
  -1   1   9       59.59       51.51      2.38 o
   0   1   9     2799.72     2832.77     23.18 o
   1   1   9       56.55       45.51      2.30 o
   2   1   9      926.81      883.48     10.05 o
   3   1   9      124.99      138.68      3.45 o
   4   1   9      101.51       95.17      3.24 o
   5   1   9      405.12      406.88      6.02 o
   6   1   9       24.20       18.27      2.27 o
   7   1   9       80.88       68.94      4.58 o
   8   1   9        6.02        6.66      3.84 o
   9   1   9       70.51       85.23      5.68 o
  10   1   9        9.66        6.05      4.97 o
  11   1   9       18.80       14.17      6.07 o
 -11   2   9        3.56        7.52      5.07 o
 -10   2   9        3.81        5.09      4.36 o
  -9   2   9       31.36       25.10      5.48 o
  -8   2   9       30.01       37.51      5.18 o
  -7   2   9      167.66      171.48     10.30 o
  -6   2   9      237.16      233.18      6.08 o
  -5   2   9      113.45      100.52      3.58 o
  -4   2   9      146.14      154.15      3.54 o
  -3   2   9      172.17      155.09      3.71 o
  -2   2   9     1255.05     1319.87     12.65 o
  -1   2   9      625.76      709.38      8.14 o
   0   2   9     2131.97     2334.24     19.78 o
   1   2   9      639.20      722.80      8.23 o
   2   2   9     1237.70     1322.92     12.43 o
   3   2   9      169.95      153.76      3.69 o
   4   2   9      139.89      146.51      3.60 o
   5   2   9      112.84      105.86      3.38 o
   6   2   9      240.86      244.60      5.49 o
   7   2   9      170.91      185.45      6.22 o
   8   2   9       29.69       34.39      3.97 o
   9   2   9       32.55       35.00      6.43 o
  10   2   9        4.08        1.91      4.91 o
  11   2   9        3.57       -2.33      5.56 o
 -11   3   9       21.01       23.74      7.11 o
 -10   3   9        0.26       -4.42      4.42 o
  -9   3   9       17.51       11.91      5.04 o
  -8   3   9       47.99       43.01      5.54 o
  -7   3   9      144.45      139.72      5.61 o
  -6   3   9      113.71      112.44      4.78 o
  -5   3   9      113.76      115.68      4.14 o
  -4   3   9      607.28      610.21      7.96 o
  -3   3   9      138.60      138.15      3.60 o
  -2   3   9      737.82      754.29      8.57 o
  -1   3   9      102.32      128.99      3.28 o
   0   3   9       64.91       59.36      2.57 o
   1   3   9      105.09      135.63      3.64 o
   2   3   9      728.28      755.72      9.04 o
   3   3   9      135.76      136.97      3.50 o
   4   3   9      616.80      623.93      7.69 o
   5   3   9      114.07      114.51      4.01 o
   6   3   9      117.48      120.57      4.67 o
   7   3   9      145.99      149.70      5.46 o
   8   3   9       48.08       50.03      6.84 o
   9   3   9       18.13       16.29      5.29 o
  10   3   9        0.18       -4.10      4.58 o
  11   3   9       20.60       22.18      7.44 o
 -11   4   9        1.55        6.06      5.90 o
 -10   4   9        5.50        3.35      4.31 o
  -9   4   9       15.46       11.39      4.54 o
  -8   4   9        2.13        0.36      3.55 o
  -7   4   9       55.97       50.99      3.64 o
  -6   4   9       72.72       63.58      4.48 o
  -5   4   9       15.34       13.67      2.32 o
  -4   4   9       22.52       17.87      1.90 o
  -3   4   9      139.60      132.94      3.64 o
  -2   4   9       92.69       94.06      3.12 o
  -1   4   9      223.15      215.19      3.96 o
   0   4   9       42.06       31.07      1.85 o
   1   4   9      224.30      218.76      4.49 o
   2   4   9       94.68       93.81      3.22 o
   3   4   9      137.20      133.55      3.56 o
   4   4   9       21.68       21.51      2.27 o
   5   4   9       15.59       13.84      2.19 o
   6   4   9       74.03       68.53      3.83 o
   7   4   9       52.92       49.05      5.22 o
   8   4   9        2.32       -4.51      4.52 o
   9   4   9       15.08       13.89      5.80 o
  10   4   9        5.48        0.46      4.88 o
 -11   5   9        3.67        9.73      9.13 o
 -10   5   9       12.65       14.30      6.28 o
  -9   5   9        7.34        1.42      3.82 o
  -8   5   9       58.33       62.08      6.29 o
  -7   5   9       13.84       13.51      4.44 o
  -6   5   9      185.02      176.41      6.96 o
  -5   5   9       98.09       93.93      4.50 o
  -4   5   9       27.11       21.02      3.23 o
  -3   5   9       47.61       46.08      2.54 o
  -2   5   9       81.48       82.63      3.12 o
  -1   5   9      281.03      274.47      4.52 o
   0   5   9        2.44       -0.92      1.21 o
   1   5   9      285.14      282.78      5.08 o
   2   5   9       84.58       78.81      3.24 o
   3   5   9       44.53       44.79      2.79 o
   4   5   9       29.28       26.03      2.66 o
   5   5   9      101.94       98.50      5.49 o
   6   5   9      189.88      184.95      7.30 o
   7   5   9       15.01       13.48      4.67 o
   8   5   9       57.95       58.22      6.45 o
   9   5   9        7.66        5.97      5.46 o
  10   5   9       12.91        7.70      6.73 o
 -10   6   9       12.44        8.85      8.26 o
  -9   6   9       12.12       19.61      6.16 o
  -8   6   9       71.11       80.91      6.80 o
  -7   6   9        8.80       11.18      3.78 o
  -6   6   9       55.05       51.02      3.48 o
  -5   6   9       78.08       65.15      4.05 o
  -4   6   9      306.02      311.42      6.73 o
  -3   6   9        0.03        0.25      2.18 o
  -2   6   9      331.27      330.63      5.66 o
  -1   6   9      154.11      145.95      3.38 o
   0   6   9      148.87      131.12      4.50 o
   1   6   9      154.12      148.16      5.17 o
   2   6   9      329.72      327.40      7.10 o
   3   6   9        0.00       -2.29      2.29 o
   4   6   9      307.77      307.79      7.66 o
   5   6   9       77.52       68.79      5.19 o
   6   6   9       54.46       59.89      5.13 o
   7   6   9        8.90       14.17      4.56 o
   8   6   9       68.68       70.85      7.18 o
   9   6   9       12.58        7.80      5.78 o
  10   6   9       12.22        7.45     12.78 o
  -9   7   9       36.68       36.92      8.95 o
  -8   7   9        4.86        6.95      5.24 o
  -7   7   9        5.47       10.29      4.76 o
  -6   7   9        7.24        1.70      4.14 o
  -5   7   9      109.82      119.78      5.90 o
  -4   7   9      100.07      100.60      5.62 o
  -3   7   9      236.57      232.49      6.77 o
  -2   7   9       67.28       72.44      4.57 o
  -1   7   9      253.17      258.07      6.01 o
   0   7   9        0.36       -1.85      1.85 o
   1   7   9      258.93      256.34      6.77 o
   2   7   9       72.89       71.85      4.27 o
   3   7   9      235.37      240.46      7.06 o
   4   7   9       99.37       95.14      5.96 o
   5   7   9      109.66      116.17      6.51 o
   6   7   9        7.66        8.69      3.58 o
   7   7   9        5.80        7.73      3.81 o
   8   7   9        5.42       -2.07      4.65 o
   9   7   9       36.70       28.84      6.54 o
  -8   8   9       19.34       38.54      9.97 o
  -7   8   9        7.64       11.55      4.13 o
  -6   8   9       12.95       20.50      5.44 o
  -5   8   9      116.70      123.02      6.31 o
  -4   8   9       67.45       67.39      5.36 o
  -3   8   9      127.38      132.20      6.88 o
  -2   8   9      401.86      420.44      9.51 o
  -1   8   9     1079.45     1064.01     13.69 o
   0   8   9      594.79      628.76     10.09 o
   1   8   9     1088.31     1099.21     15.09 o
   2   8   9      403.28      423.22      9.25 o
   3   8   9      130.68      125.89      6.53 o
   4   8   9       68.50       74.37      5.41 o
   5   8   9      117.45      119.24      7.00 o
   6   8   9       12.46       12.23      4.35 o
   7   8   9        7.61        2.82      4.67 o
   8   8   9       18.96       19.27      7.30 o
   9   8   9        4.59      -14.91     14.91 o
  -8   9   9        5.16        7.65      6.56 o
  -7   9   9        2.93        3.56      4.09 o
  -6   9   9       31.14       33.14      5.27 o
  -5   9   9       41.48       48.52      4.50 o
  -4   9   9       10.76        3.11      3.47 o
  -3   9   9        6.35        4.98      3.27 o
  -2   9   9      116.77      113.97      6.98 o
  -1   9   9       33.00       35.02      3.98 o
   0   9   9       30.94       34.12      3.37 o
   1   9   9       34.28       37.19      3.68 o
   2   9   9      113.87      123.83      6.80 o
   3   9   9        5.40        1.27      3.60 o
   4   9   9       11.43       12.20      4.11 o
   5   9   9       41.16       48.54      4.19 o
   6   9   9       32.22       36.77      5.49 o
   7   9   9        3.31        1.09      5.00 o
   8   9   9        5.10        3.55      6.90 o
  -8  10   9       11.64       13.57      9.58 o
  -7  10   9       12.88       13.27      5.02 o
  -6  10   9        4.26        5.01      3.90 o
  -5  10   9       26.05       27.74      5.07 o
  -4  10   9        5.94        7.41      3.69 o
  -3  10   9       44.94       41.39      4.61 o
  -2  10   9       40.03       40.89      4.54 o
  -1  10   9      172.83      170.58      8.03 o
   0  10   9      214.49      235.80      7.81 o
   1  10   9      174.73      164.75      7.99 o
   2  10   9       39.84       51.27      5.01 o
   3  10   9       45.96       48.60      5.27 o
   4  10   9        5.71        0.60      3.12 o
   5  10   9       26.22       21.25      4.82 o
   6  10   9        4.68       -4.15      6.08 o
   7  10   9       13.54        8.87      5.18 o
   8  10   9       11.56       -3.86     22.36 o
  -7  11   9        8.66       15.28      7.89 o
  -6  11   9        5.71        0.12      3.82 o
  -5  11   9        8.45        3.15      4.49 o
  -4  11   9       16.28       13.80      3.51 o
  -3  11   9       30.52       33.41      4.72 o
  -2  11   9        4.45       -0.35      5.71 o
  -1  11   9        0.83        7.97      4.55 o
   0  11   9        6.43       -0.27      3.91 o
   1  11   9        1.03       -2.80      2.80 o
   2  11   9        4.06       -0.35      3.39 o
   3  11   9       32.05       29.94      4.27 o
   4  11   9       16.36       13.95      3.52 o
   5  11   9        8.05        2.10      4.70 o
   6  11   9        5.71       15.68      5.26 o
   7  11   9        8.39        8.73      7.57 o
  -6  12   9        2.40       -1.73      5.99 o
  -5  12   9        8.05        1.29      4.29 o
  -4  12   9       37.22       43.55      5.14 o
  -3  12   9       19.28       28.32      4.78 o
  -2  12   9       53.73       54.75      5.82 o
  -1  12   9       10.74        8.02      4.79 o
   0  12   9       18.82       20.54      4.40 o
   1  12   9       10.39        3.91      4.05 o
   2  12   9       54.41       51.07      5.58 o
   3  12   9       19.67       31.78      5.43 o
   4  12   9       37.93       43.03      7.50 o
   5  12   9        8.01        8.70      5.80 o
   6  12   9        2.53        1.30      8.56 o
  -5  13   9        7.10       -5.59      8.52 o
  -4  13   9        3.54        4.79      9.18 o
  -3  13   9       14.88       10.15      6.30 o
  -2  13   9        2.72        6.31      5.13 o
  -1  13   9        9.91       15.27      5.35 o
   0  13   9       11.85       20.25      5.79 o
   1  13   9       10.17       11.51      4.81 o
   2  13   9        2.48        5.01      5.45 o
   3  13   9       14.65        5.72      5.84 o
   4  13   9        3.79       -4.52     11.18 o
   3  14   9       22.45       21.83     10.11 o
   0   0  10       10.31        6.58      2.16 o
   1   0  10     2490.92     2546.90     21.56 o
   2   0  10       86.91       89.86      3.23 o
   3   0  10       30.10       25.85      2.23 o
   4   0  10       19.86       17.15      2.12 o
   5   0  10        6.63        6.37      1.99 o
   6   0  10       10.34        9.88      2.47 o
   7   0  10      446.49      467.22     11.61 o
   8   0  10       27.22       21.58      3.98 o
   9   0  10       31.91       28.95      6.65 o
  10   0  10       10.63       14.13      3.98 o
  11   0  10       39.10       47.64     11.98 o
 -11   1  10        1.15        4.52      8.78 o
 -10   1  10        4.62        8.17      4.56 o
  -9   1  10       45.76       43.86      6.03 o
  -8   1  10        5.47        3.64      3.16 o
  -7   1  10      153.71      147.03      6.66 o
  -6   1  10      318.72      308.77      8.72 o
  -5   1  10      177.08      177.74      4.47 o
  -4   1  10       73.11       71.99      2.96 o
  -3   1  10      186.46      189.25      4.32 o
  -2   1  10      710.62      725.99      8.97 o
  -1   1  10      520.65      529.93      6.93 o
   0   1  10      204.40      239.67      6.65 o
   1   1  10      507.83      515.01      6.89 o
   2   1  10      716.87      733.86      9.09 o
   3   1  10      184.00      186.70      4.39 o
   4   1  10       70.85       67.68      2.93 o
   5   1  10      179.19      178.50      4.73 o
   6   1  10      318.19      321.68      7.04 o
   7   1  10      158.81      148.13      5.89 o
   8   1  10        5.21        8.10      4.49 o
   9   1  10       46.27       52.60      5.57 o
  10   1  10        5.13        2.56      4.70 o
  11   1  10        1.01       -7.72      7.72 o
 -11   2  10        5.87        9.71      5.68 o
 -10   2  10       14.49       25.40      5.81 o
  -9   2  10       26.77       28.66     11.21 o
  -8   2  10       39.90       43.20      5.42 o
  -7   2  10       82.12       88.80      6.07 o
  -6   2  10       90.87       95.85      5.49 o
  -5   2  10      147.24      157.50      5.21 o
  -4   2  10      123.22      120.77      3.48 o
  -3   2  10      858.08      846.03     13.81 o
  -2   2  10      461.99      469.47      6.59 o
  -1   2  10      216.50      212.55      4.33 o
   0   2  10     1070.85     1126.11     11.50 o
   1   2  10      207.72      206.09      4.33 o
   2   2  10      468.71      481.56      7.19 o
   3   2  10      849.35      872.22      9.59 o
   4   2  10      128.70      130.71      3.77 o
   5   2  10      147.73      145.79      4.46 o
   6   2  10       88.55       90.79      4.05 o
   7   2  10       82.74       85.71      4.92 o
   8   2  10       41.24       36.87      4.23 o
   9   2  10       26.84       28.75      6.02 o
  10   2  10       15.00       11.18      5.67 o
  11   2  10        5.73       -0.94      6.39 o
 -11   3  10       11.85       22.36     11.45 o
 -10   3  10        1.00        2.94      5.33 o
  -9   3  10        2.71       -3.17      6.40 o
  -8   3  10       56.56       59.12      6.40 o
  -7   3  10       18.95       19.35      3.74 o
  -6   3  10      121.83      119.29      5.60 o
  -5   3  10       51.57       53.22      4.74 o
  -4   3  10      240.55      246.56      5.21 o
  -3   3  10        7.87        8.26      1.73 o
  -2   3  10     1637.56     1660.52     15.54 o
  -1   3  10       19.78       25.44      2.01 o
   0   3  10      345.02      372.80      5.77 o
   1   3  10       22.32       26.12      2.25 o
   2   3  10     1615.25     1667.55     16.72 o
   3   3  10        8.43        8.15      1.64 o
   4   3  10      239.23      245.39      4.88 o
   5   3  10       51.13       49.03      3.43 o
   6   3  10      123.40      119.88      4.89 o
   7   3  10       19.94       19.97      3.21 o
   8   3  10       56.07       57.87      6.69 o
   9   3  10        2.41        3.30      4.50 o
  10   3  10        1.00       -4.42      4.42 o
  11   3  10       12.09       18.63      9.85 o
 -11   4  10        1.05        3.99      9.05 o
 -10   4  10       23.91       28.10      5.98 o
  -9   4  10       15.87       12.42      5.08 o
  -8   4  10       81.08       86.32      7.33 o
  -7   4  10       27.68       22.35      3.15 o
  -6   4  10       32.20       26.61      3.29 o
  -5   4  10      184.54      182.33      5.33 o
  -4   4  10       60.41       63.61      3.51 o
  -3   4  10      123.81      118.18      3.83 o
  -2   4  10      323.31      319.21      5.45 o
  -1   4  10     1063.60     1102.84     11.62 o
   0   4  10       60.96       75.48      3.01 o
   1   4  10     1055.08     1118.98     12.62 o
   2   4  10      329.76      318.12      6.10 o
   3   4  10      125.85      129.27      3.79 o
   4   4  10       60.14       53.32      3.38 o
   5   4  10      181.71      166.33      5.79 o
   6   4  10       32.60       26.68      3.03 o
   7   4  10       28.12       24.79      4.28 o
   8   4  10       81.73       79.15      8.10 o
   9   4  10       15.21       10.17      5.09 o
  10   4  10       24.04       31.93      6.84 o
 -11   5  10        0.13       17.57     13.31 o
 -10   5  10        7.93       13.72      6.54 o
  -9   5  10        4.71        4.09      4.06 o
  -8   5  10       50.18       52.82      6.15 o
  -7   5  10       18.13       15.19      4.58 o
  -6   5  10       11.37        7.40      3.17 o
  -5   5  10       28.43       24.02      3.12 o
  -4   5  10      134.59      128.37      4.68 o
  -3   5  10      109.58      104.49      3.79 o
  -2   5  10      154.43      145.21      3.93 o
  -1   5  10      294.24      315.96      5.29 o
   0   5  10        3.29        2.34      1.46 o
   1   5  10      290.82      311.17      5.69 o
   2   5  10      153.16      142.79      4.56 o
   3   5  10      112.14      112.21      4.41 o
   4   5  10      134.59      130.76      4.74 o
   5   5  10       28.91       25.46      2.96 o
   6   5  10       10.90        5.80      3.20 o
   7   5  10       18.59       18.54      5.26 o
   8   5  10       50.14       43.37      6.89 o
   9   5  10        4.50        2.61      4.81 o
  10   5  10        7.92       14.66     14.93 o
  -9   6  10       16.39       20.46      5.99 o
  -8   6  10       17.36       15.54      4.48 o
  -7   6  10       35.48       34.79      4.53 o
  -6   6  10       60.97       60.05      4.13 o
  -5   6  10       64.68       62.92      4.23 o
  -4   6  10       81.04       73.60      4.05 o
  -3   6  10      137.23      134.82      5.03 o
  -2   6  10       64.09       60.03      3.01 o
  -1   6  10      317.85      307.73      6.37 o
   0   6  10       10.51        7.26      2.37 o
   1   6  10      326.85      320.53      7.25 o
   2   6  10       62.04       56.43      4.00 o
   3   6  10      144.24      142.83      5.62 o
   4   6  10       84.40       75.28      5.05 o
   5   6  10       63.12       65.29      5.17 o
   6   6  10       62.36       62.36      5.35 o
   7   6  10       36.03       39.47      5.51 o
   8   6  10       17.10       22.71      5.34 o
   9   6  10       16.52       14.47      7.61 o
  -9   7  10        3.72       10.74      6.85 o
  -8   7  10        3.03       12.24     11.18 o
  -7   7  10       33.10       42.60     11.18 o
  -6   7  10       61.20       69.30      6.83 o
  -5   7  10      157.14      163.89      7.11 o
  -4   7  10      193.91      198.46      7.47 o
  -3   7  10      103.54      106.61      5.62 o
  -2   7  10       26.44       28.40      3.85 o
  -1   7  10      250.30      246.19      6.07 o
   0   7  10      248.65      250.51      6.64 o
   1   7  10      255.19      248.56      6.59 o
   2   7  10       26.69       19.50      3.20 o
   3   7  10      108.43      115.89      8.29 o
   4   7  10      196.85      198.54      7.82 o
   5   7  10      157.31      173.51      9.23 o
   6   7  10       59.67       66.30      5.69 o
   7   7  10       33.56       41.46      6.07 o
   8   7  10        3.11        3.52      4.63 o
   9   7  10        3.82       -1.74      4.77 o
  -8   8  10       19.84       23.40      5.88 o
  -7   8  10       63.28       74.15     18.63 o
  -6   8  10        5.77        4.83      5.03 o
  -5   8  10       11.47        5.09      3.26 o
  -4   8  10       76.71       77.44      5.79 o
  -3   8  10      185.34      176.70      7.67 o
  -2   8  10       63.12       65.61      5.60 o
  -1   8  10      215.23      235.35      7.15 o
   0   8  10      152.37      146.85      8.03 o
   1   8  10      217.86      222.36      6.98 o
   2   8  10       64.63       72.41      4.94 o
   3   8  10      183.40      169.16      7.55 o
   4   8  10       79.95       84.24      6.03 o
   5   8  10       10.82       13.48      4.10 o
   6   8  10        5.76        9.53      4.16 o
   7   8  10       64.10       78.03      7.80 o
   8   8  10       20.50       21.88      5.70 o
   9   8  10        9.80      -10.91     10.91 o
  -8   9  10       11.04       18.89      8.18 o
  -7   9  10       32.38       36.69      6.09 o
  -6   9  10       55.44       62.49     11.45 o
  -5   9  10       17.21       19.48      4.14 o
  -4   9  10       11.66        8.96      4.58 o
  -3   9  10        8.30        9.40      3.57 o
  -2   9  10       22.71       19.24      4.76 o
  -1   9  10       49.22       51.31      4.26 o
   0   9  10       67.69       70.58      5.04 o
   1   9  10       51.52       54.48      4.63 o
   2   9  10       22.69       25.81      4.18 o
   3   9  10        7.78        1.40      3.64 o
   4   9  10       12.41       10.89      4.24 o
   5   9  10       16.92       16.10      6.83 o
   6   9  10       55.04       46.52      7.25 o
   7   9  10       33.00       40.77      6.78 o
   8   9  10       10.65        6.10      6.80 o
  -8  10  10       21.25       28.75     14.64 o
  -7  10  10        6.69       12.77      4.97 o
  -6  10  10       11.88       12.21      4.87 o
  -5  10  10        6.12        4.83      4.22 o
  -4  10  10       16.46       11.54      4.42 o
  -3  10  10       75.20       76.60      5.84 o
  -2  10  10       27.21       25.49      4.61 o
  -1  10  10      117.15      121.30     11.14 o
   0  10  10        1.00        4.04      3.23 o
   1  10  10      117.23      119.04      7.98 o
   2  10  10       26.95       29.34      5.96 o
   3  10  10       73.93       70.10      6.29 o
   4  10  10       17.52       15.03      4.42 o
   5  10  10        5.69       -4.04      4.04 o
   6  10  10       11.68        0.92      5.44 o
   7  10  10        6.66       -0.23      6.92 o
   8  10  10       21.65        7.83     33.67 o
  -6  11  10       24.60       10.48      5.68 o
  -5  11  10       13.24        7.23      4.45 o
  -4  11  10        3.26       -2.60      3.67 o
  -3  11  10        8.80       10.13      3.98 o
  -2  11  10       48.15       55.32      6.44 o
  -1  11  10       14.72       15.88      4.99 o
   0  11  10        2.79       -1.16      3.67 o
   1  11  10       14.03       12.82      4.51 o
   2  11  10       48.26       53.01      6.80 o
   3  11  10        8.36        5.38      3.64 o
   4  11  10        3.51        0.75      3.39 o
   5  11  10       14.19       14.38      4.95 o
   6  11  10       24.40       10.82      5.63 o
   7  11  10       25.75        2.84     19.16 o
  -6  12  10        8.82       10.72      6.25 o
  -5  12  10       16.92       22.10      6.71 o
  -4  12  10       20.09       30.71      6.11 o
  -3  12  10        0.33       -3.94      3.94 o
  -2  12  10       11.93       15.40      4.43 o
  -1  12  10       34.93       34.82      5.95 o
   0  12  10        5.30        5.90      4.02 o
   1  12  10       36.08       36.02      5.66 o
   2  12  10       11.47        5.95      3.79 o
   3  12  10        0.47       -3.49      3.84 o
   4  12  10       19.92       17.71      4.71 o
   5  12  10       16.42       23.24      7.84 o
   6  12  10        8.60       -6.12     11.98 o
  -4  13  10       22.12        4.26     10.38 o
  -3  13  10        3.21       -3.08      5.36 o
  -2  13  10       16.91        9.50      6.78 o
  -1  13  10       25.54       37.40      6.47 o
   0  13  10      121.26      150.38      9.58 o
   1  13  10       26.20       55.44     12.25 o
   2  13  10       16.50       36.46     10.11 o
   3  13  10        3.11       -1.06      7.98 o
   4  13  10       22.58       36.46     12.51 o
   1   0  11      757.07      739.36      8.87 o
   2   0  11       12.54       13.84      1.84 o
   3   0  11       37.23       41.55      2.64 o
   4   0  11       78.44       63.61      4.02 o
   5   0  11       55.21       55.61      3.30 o
   6   0  11      410.13      421.62      8.30 o
   7   0  11       43.71       39.46      4.46 o
   8   0  11       33.74       36.05      6.88 o
   9   0  11       15.18        6.73      3.69 o
  10   0  11        2.15        0.15      3.76 o
  11   0  11        0.18        0.00      8.52 o
 -11   1  11        3.72       -5.32      7.72 o
 -10   1  11        4.25        5.37      5.00 o
  -9   1  11        0.99        1.21      3.35 o
  -8   1  11       38.56       38.68      4.45 o
  -7   1  11      136.33      135.45      6.62 o
  -6   1  11      130.00      120.06      5.51 o
  -5   1  11      155.06      148.64      5.62 o
  -4   1  11      402.05      379.01      6.47 o
  -3   1  11        5.51        3.22      1.73 o
  -2   1  11      198.79      214.56      4.74 o
  -1   1  11      124.53      133.90      3.70 o
   0   1  11      548.53      565.82      7.49 o
   1   1  11      116.58      126.39      3.60 o
   2   1  11      192.14      188.15      5.00 o
   3   1  11        4.78        4.79      1.77 o
   4   1  11      400.00      386.06      6.79 o
   5   1  11      160.50      151.02      4.71 o
   6   1  11      131.99      134.72      5.42 o
   7   1  11      136.64      127.75      5.99 o
   8   1  11       37.33       46.19      5.84 o
   9   1  11        1.12       -3.23      3.23 o
  10   1  11        4.52        0.27      4.87 o
 -11   2  11        0.26       12.31      6.49 o
 -10   2  11        4.87        6.59      5.27 o
  -9   2  11        3.37        0.98      4.58 o
  -8   2  11        1.58       -0.66      2.92 o
  -7   2  11       94.78       97.70      5.79 o
  -6   2  11       78.23       73.90      4.54 o
  -5   2  11       17.37       18.43      2.82 o
  -4   2  11      458.57      470.90      7.38 o
  -3   2  11      465.31      459.68      7.13 o
  -2   2  11       49.54       51.95      2.72 o
  -1   2  11       76.88       76.97      3.07 o
   0   2  11       14.80       12.49      1.75 o
   1   2  11       72.83       73.18      3.11 o
   2   2  11       52.38       50.83      3.03 o
   3   2  11      462.37      463.51      7.45 o
   4   2  11      454.93      474.00      7.75 o
   5   2  11       18.08       18.01      3.45 o
   6   2  11       79.16       74.30      4.54 o
   7   2  11       93.30       99.09      5.34 o
   8   2  11        1.91        2.71      3.69 o
   9   2  11        3.16        6.46      4.80 o
  10   2  11        5.03       -3.13      4.66 o
  11   2  11        0.26        1.60      7.98 o
 -11   3  11        4.89        7.98      8.65 o
 -10   3  11       22.17       18.48      5.66 o
  -9   3  11        2.57        5.50      6.55 o
  -8   3  11        8.23        3.88      3.05 o
  -7   3  11        6.35        5.24      3.20 o
  -6   3  11      123.97      119.09      5.83 o
  -5   3  11      131.75      115.70      8.27 o
  -4   3  11      405.32      412.87      6.83 o
  -3   3  11      544.24      550.63      7.90 o
  -2   3  11       43.31       46.34      2.78 o
  -1   3  11      148.54      147.96      3.86 o
   0   3  11     1059.98     1056.93     11.41 o
   1   3  11      146.50      141.31      4.29 o
   2   3  11       44.16       49.29      3.04 o
   3   3  11      534.54      536.85      8.27 o
   4   3  11      403.02      413.24      7.39 o
   5   3  11      130.94      122.12      4.69 o
   6   3  11      126.20      123.94      5.14 o
   7   3  11        7.12        7.85      3.74 o
   8   3  11        8.24        6.34      5.00 o
   9   3  11        2.42       -3.70      5.07 o
  10   3  11       22.35       18.47      6.56 o
 -10   4  11       12.55       19.46      6.29 o
  -9   4  11       52.43       51.87      8.67 o
  -8   4  11       34.78       34.06      6.40 o
  -7   4  11       64.69       66.62      4.66 o
  -6   4  11       47.68       50.89      4.16 o
  -5   4  11      226.80      225.72      7.03 o
  -4   4  11      148.28      146.63      5.39 o
  -3   4  11      650.10      661.37      9.54 o
  -2   4  11       97.07       80.26      3.68 o
  -1   4  11      304.88      295.75      5.48 o
   0   4  11      537.97      593.19      8.04 o
   1   4  11      307.45      301.09      6.05 o
   2   4  11       97.05       89.26      3.89 o
   3   4  11      658.23      670.33      9.61 o
   4   4  11      147.47      142.18      4.73 o
   5   4  11      229.08      221.04      5.78 o
   6   4  11       46.77       46.43      3.64 o
   7   4  11       66.09       63.91      5.64 o
   8   4  11       34.36       32.26      6.09 o
   9   4  11       52.98       65.27      8.07 o
  10   4  11       12.31        3.20      6.29 o
 -10   5  11        9.78       11.91      6.78 o
  -9   5  11        2.20        0.34      4.43 o
  -8   5  11        4.78        8.40      4.47 o
  -7   5  11       83.36       81.66      8.33 o
  -6   5  11       44.52       48.74      3.98 o
  -5   5  11        3.15       -1.57      2.37 o
  -4   5  11      282.58      282.62      6.79 o
  -3   5  11      529.72      507.95      9.37 o
  -2   5  11      187.24      201.48      5.00 o
  -1   5  11      207.77      193.99      4.82 o
   0   5  11     1123.90     1090.07     13.01 o
   1   5  11      203.45      202.69      5.29 o
   2   5  11      182.67      195.60      5.44 o
   3   5  11      530.05      534.98      8.60 o
   4   5  11      278.80      282.30      6.65 o
   5   5  11        3.05        0.93      2.38 o
   6   5  11       42.29       43.42      5.60 o
   7   5  11       83.05       82.94      6.83 o
   8   5  11        5.16        2.26      5.55 o
   9   5  11        2.03       -4.54      5.83 o
  -9   6  11       17.67       29.15      7.01 o
  -8   6  11       23.99       27.06      6.64 o
  -7   6  11       33.14       38.51      7.19 o
  -6   6  11      109.36      103.73      5.31 o
  -5   6  11       14.19       14.62      3.13 o
  -4   6  11       25.49       20.46      2.95 o
  -3   6  11       44.08       31.03      3.34 o
  -2   6  11      109.91       93.36      5.14 o
  -1   6  11       90.35       85.30      4.42 o
   0   6  11       12.59       10.32      2.79 o
   1   6  11       93.54       90.76      4.65 o
   2   6  11      115.63      117.72      6.09 o
   3   6  11       46.08       43.18      4.06 o
   4   6  11       25.02       32.39      4.19 o
   5   6  11       14.01       14.15      5.54 o
   6   6  11      110.51      129.40      9.80 o
   7   6  11       32.61       35.43      5.92 o
   8   6  11       25.22       25.24      7.07 o
   9   6  11       17.13        8.25      7.72 o
  -8   7  11        3.21       -1.62      5.55 o
  -7   7  11        1.73       -5.12      5.12 o
  -6   7  11        1.48        0.68      4.68 o
  -5   7  11      220.53      217.45      8.09 o
  -4   7  11       14.52        8.12      3.39 o
  -3   7  11      151.62      142.35      6.36 o
  -2   7  11      195.43      192.34      6.37 o
  -1   7  11      378.03      372.16      9.15 o
   0   7  11      358.67      343.53      7.88 o
   1   7  11      373.14      370.54      8.57 o
   2   7  11      196.61      189.02      6.54 o
   3   7  11      153.54      137.57      6.17 o
   4   7  11       14.92       16.99      3.63 o
   5   7  11      223.26      233.38     12.64 o
   6   7  11        1.27        3.19      3.65 o
   7   7  11        1.59       -2.55      4.31 o
   8   7  11        3.35       -2.57      4.76 o
   9   7  11        4.11      -15.97     15.97 o
  -8   8  11       19.12       16.95      6.50 o
  -7   8  11        1.64       -1.36      7.32 o
  -6   8  11        4.17       -4.90      4.90 o
  -5   8  11       15.27       10.52      3.63 o
  -4   8  11       84.50       83.99      6.10 o
  -3   8  11       22.79       16.66      3.84 o
  -2   8  11      111.19      117.72      6.21 o
  -1   8  11      192.75      187.49      6.64 o
   0   8  11      193.67      203.58      6.62 o
   1   8  11      190.85      195.76      9.41 o
   2   8  11      116.18      120.66      6.14 o
   3   8  11       20.86       25.37      4.28 o
   4   8  11       87.54       95.92      6.71 o
   5   8  11       16.35       14.51      4.59 o
   6   8  11        4.39       -4.64      4.64 o
   7   8  11        1.56       -0.98      5.05 o
   8   8  11       19.66       13.35      5.74 o
  -7   9  11       16.17       21.29      5.33 o
  -6   9  11       68.85       75.73      7.59 o
  -5   9  11       14.15       19.84      4.27 o
  -4   9  11        9.00        2.45      3.73 o
  -3   9  11       90.10       96.11      6.75 o
  -2   9  11        1.56        2.64      3.93 o
  -1   9  11       35.97       36.81      4.19 o
   0   9  11      479.86      532.13     12.07 o
   1   9  11       36.12       37.63      4.08 o
   2   9  11        1.62       -1.81      3.19 o
   3   9  11       88.33      100.15      6.78 o
   4   9  11        8.17        0.50      3.57 o
   5   9  11       14.81        9.20      4.53 o
   6   9  11       68.83       77.61      6.64 o
   7   9  11       16.05       18.05      6.36 o
   8   9  11        1.19       -3.09     24.35 o
  -7  10  11       38.12       32.98     16.50 o
  -6  10  11        4.05        8.73      5.36 o
  -5  10  11        5.18        1.72      6.53 o
  -4  10  11       17.44       19.44      4.21 o
  -3  10  11       27.48       30.24      4.91 o
  -2  10  11        6.22       -0.70      4.69 o
  -1  10  11       11.55       12.10      4.12 o
   0  10  11       13.24       18.19      3.86 o
   1  10  11       11.98        6.22      3.48 o
   2  10  11        6.08        2.10      4.05 o
   3  10  11       29.36       23.28      5.28 o
   4  10  11       17.68        8.02      5.40 o
   5  10  11        5.29        0.05      4.23 o
   6  10  11        3.87       -6.47      6.47 o
   7  10  11       37.84       47.03      9.99 o
   8  10  11        3.76        1.86     15.17 o
  -6  11  11       30.29       32.57      7.70 o
  -5  11  11       28.62       29.55      5.74 o
  -4  11  11        9.80        1.64      4.05 o
  -3  11  11       10.05        4.18      4.16 o
  -2  11  11      109.46      123.93      8.45 o
  -1  11  11       45.93       57.31      6.72 o
   0  11  11       69.52       79.75      7.13 o
   1  11  11       45.43       43.54      5.69 o
   2  11  11      108.63      113.64      8.63 o
   3  11  11        9.52        2.42      4.95 o
   4  11  11        9.66       -4.05      5.53 o
   5  11  11       28.26       39.08      6.11 o
   6  11  11       30.77       31.55      7.39 o
   7  11  11       16.74      -16.50     16.50 o
  -5  12  11        6.00        1.00      5.59 o
  -4  12  11        6.65       10.87      4.63 o
  -3  12  11       29.87       34.13      6.10 o
  -2  12  11       12.44       10.62      4.91 o
  -1  12  11       22.37       11.28      8.57 o
   0  12  11        3.40        7.67      5.11 o
   1  12  11       22.10       27.96      5.27 o
   2  12  11       12.73       24.72      4.86 o
   3  12  11       29.05       30.25      5.20 o
   4  12  11        6.10        6.22      6.31 o
   5  12  11        6.13        3.99      7.88 o
   6  12  11       21.14      -15.97     15.97 o
  -4  13  11        7.19       16.24     14.64 o
  -3  13  11       10.88        5.86      8.78 o
  -2  13  11       16.60       19.43     10.65 o
  -1  13  11       17.74       10.91     11.45 o
   0  13  11        4.17       10.31     13.04 o
   1  13  11       17.41       20.23      9.85 o
   2  13  11       16.03       19.16      9.85 o
   3  13  11       11.04       -1.06      6.39 o
   4  13  11        7.43       19.16     14.37 o
   0   0  12      136.59      126.77      5.32 o
   1   0  12      652.32      661.15      8.57 o
   2   0  12      323.29      316.85      6.14 o
   3   0  12      788.19      788.98     10.23 o
   4   0  12      885.06      878.24     11.18 o
   5   0  12     1001.44      984.31     13.40 o
   6   0  12       71.23       78.62      4.53 o
   7   0  12       19.26       22.99      4.21 o
   8   0  12       14.26       10.07      6.72 o
   9   0  12        0.36       -0.81      3.50 o
  10   0  12       21.13       13.28     11.36 o
 -10   1  12        7.99       10.95      5.64 o
  -9   1  12       49.09       41.24      4.89 o
  -8   1  12        6.12        2.78      4.07 o
  -7   1  12        1.98       -2.83      2.83 o
  -6   1  12      216.84      243.91      6.68 o
  -5   1  12        0.91        0.65      2.45 o
  -4   1  12      154.20      167.47      4.97 o
  -3   1  12      225.65      207.44      5.14 o
  -2   1  12       95.82       93.15      3.52 o
  -1   1  12       85.18       69.33      3.12 o
   0   1  12      118.92      129.50      3.73 o
   1   1  12       82.26       71.75      3.25 o
   2   1  12       96.00      103.02      4.38 o
   3   1  12      221.55      212.65      5.28 o
   4   1  12      149.34      150.33      4.93 o
   5   1  12        0.82       -1.67      2.14 o
   6   1  12      213.87      224.81      6.58 o
   7   1  12        1.67       -2.33      3.24 o
   8   1  12        6.34        9.05      3.69 o
   9   1  12       48.86       40.35      6.95 o
  10   1  12        7.90        8.12      5.55 o
 -11   2  12        1.79        3.51      6.87 o
 -10   2  12       11.51        4.25      8.47 o
  -9   2  12       20.27       18.49      5.64 o
  -8   2  12       41.09       52.73      4.88 o
  -7   2  12        8.72        7.28      3.92 o
  -6   2  12       46.16       42.70      3.95 o
  -5   2  12      200.08      216.07      6.39 o
  -4   2  12      300.19      302.59      6.90 o
  -3   2  12      306.92      311.66      6.11 o
  -2   2  12      322.18      328.55      5.84 o
  -1   2  12       50.70       48.05      2.80 o
   0   2  12      222.68      205.93      4.60 o
   1   2  12       47.49       42.22      2.65 o
   2   2  12      325.40      343.64      6.43 o
   3   2  12      312.36      332.04      6.56 o
   4   2  12      299.48      295.58      6.38 o
   5   2  12      199.02      207.72      5.59 o
   6   2  12       47.49       46.64      4.10 o
   7   2  12        7.84        9.20      3.08 o
   8   2  12       38.73       44.01      5.01 o
   9   2  12       20.88       20.22      5.96 o
  10   2  12       11.18        8.42      5.87 o
  11   2  12        1.86        2.13      8.52 o
 -11   3  12        6.91       11.18      9.32 o
 -10   3  12        1.62        0.33      7.04 o
  -9   3  12        5.33       -3.95      3.95 o
  -8   3  12       28.41       21.83      3.95 o
  -7   3  12       17.54       19.62      3.69 o
  -6   3  12       66.15       61.49      4.91 o
  -5   3  12      387.11      371.92     10.15 o
  -4   3  12       24.61       26.49      3.03 o
  -3   3  12       84.51       81.42      3.64 o
  -2   3  12      140.39      130.02      4.27 o
  -1   3  12      472.83      477.26      7.21 o
   0   3  12      108.04      119.58      4.01 o
   1   3  12      463.21      477.48      7.93 o
   2   3  12      137.60      132.65      5.00 o
   3   3  12       85.23       79.67      3.87 o
   4   3  12       23.72       24.05      2.95 o
   5   3  12      386.65      386.36     10.71 o
   6   3  12       66.03       64.29      4.70 o
   7   3  12       16.47       14.07      4.71 o
   8   3  12       27.42       25.98      5.97 o
   9   3  12        5.30       -1.85      6.40 o
  10   3  12        1.70       -4.99      4.99 o
 -10   4  12        1.02        2.78      7.37 o
  -9   4  12        5.35        6.53      7.18 o
  -8   4  12       27.25       24.20     12.99 o
  -7   4  12        0.41       -2.55      2.55 o
  -6   4  12        9.67       11.11      3.38 o
  -5   4  12       44.81       44.80      3.85 o
  -4   4  12      129.51      131.51      5.69 o
  -3   4  12       42.59       49.88      3.15 o
  -2   4  12      985.02     1005.24     11.57 o
  -1   4  12      159.74      168.10      4.59 o
   0   4  12       81.34       71.62      3.66 o
   1   4  12      155.33      164.86      4.96 o
   2   4  12      978.56      996.52     12.49 o
   3   4  12       44.52       54.52      3.61 o
   4   4  12      130.21      124.33      4.97 o
   5   4  12       45.61       51.74      3.95 o
   6   4  12        9.58        5.90      2.53 o
   7   4  12        0.34       -1.24      3.53 o
   8   4  12       28.62       22.77      7.81 o
   9   4  12        5.49        4.68     10.01 o
  10   4  12        0.97       -0.27      9.05 o
 -10   5  12       12.63       -4.52      7.45 o
  -9   5  12       10.44        9.70      5.10 o
  -8   5  12       17.27       11.63      7.38 o
  -7   5  12        3.84       -1.89      4.29 o
  -6   5  12       30.36       28.24      3.88 o
  -5   5  12       18.64       19.85      3.63 o
  -4   5  12      314.29      298.23     11.16 o
  -3   5  12       16.11       17.12      2.90 o
  -2   5  12        0.92       -1.33      1.83 o
  -1   5  12      547.39      554.71      8.11 o
   0   5  12      165.41      175.04      5.16 o
   1   5  12      545.31      553.03      8.91 o
   2   5  12        0.92        0.42      2.01 o
   3   5  12       15.58       15.64      2.69 o
   4   5  12      317.01      302.65      6.94 o
   5   5  12       17.87       14.73      3.91 o
   6   5  12       30.96       25.84      3.41 o
   7   5  12        3.75        1.76      4.07 o
   8   5  12       17.54       10.87      7.79 o
   9   5  12       10.67       -4.85      6.00 o
  -9   6  12       12.47       18.43      8.92 o
  -8   6  12        8.00        5.04      6.05 o
  -7   6  12        5.79        4.90      5.32 o
  -6   6  12       25.42       28.04      4.19 o
  -5   6  12        8.76        5.45      3.31 o
  -4   6  12       31.80       31.79      4.93 o
  -3   6  12      462.54      458.57     15.99 o
  -2   6  12      266.70      241.69      9.27 o
  -1   6  12       56.17       51.71      3.85 o
   0   6  12       64.66       67.37      4.39 o
   1   6  12       55.72       53.42      3.88 o
   2   6  12      269.65      250.92      7.02 o
   3   6  12      466.89      458.88      8.72 o
   4   6  12       31.24       22.42      4.09 o
   5   6  12        8.87        0.28      3.91 o
   6   6  12       25.68       32.33      4.72 o
   7   6  12        6.05       -0.80      4.82 o
   8   6  12        7.85       10.32      6.29 o
   9   6  12       12.90        7.69      6.55 o
  -9   7  12        3.48       -4.79      6.39 o
  -8   7  12        4.66       -2.71      5.84 o
  -7   7  12       19.65       20.45      7.14 o
  -6   7  12       20.00       22.60      5.78 o
  -5   7  12       17.06       17.32      4.18 o
  -4   7  12        1.07        0.24      3.25 o
  -3   7  12       45.69       46.22      5.37 o
  -2   7  12      315.64      335.49      8.70 o
  -1   7  12      473.95      458.48     10.40 o
   0   7  12      262.66      241.92      6.89 o
   1   7  12      467.73      467.00      9.76 o
   2   7  12      317.26      331.12      8.31 o
   3   7  12       44.92       43.23      4.54 o
   4   7  12        0.90       -2.81      2.81 o
   5   7  12       17.13       21.33      5.37 o
   6   7  12       21.50       36.97      5.42 o
   7   7  12       18.69       20.53      5.69 o
   8   7  12        4.57       -5.30      5.30 o
  -8   8  12       13.63        8.25      7.45 o
  -7   8  12       22.42       15.82      6.30 o
  -6   8  12       27.03       27.94      6.17 o
  -5   8  12       12.67       13.63      4.65 o
  -4   8  12      139.38      160.39      7.99 o
  -3   8  12        0.34       -1.79      3.33 o
  -2   8  12        8.34        8.63      3.06 o
  -1   8  12       47.12       39.60      4.41 o
   0   8  12      177.69      194.63      9.46 o
   1   8  12       49.23       46.99      4.16 o
   2   8  12        8.94        9.83      3.57 o
   3   8  12        0.44        0.97      3.50 o
   4   8  12      136.24      142.57      7.78 o
   5   8  12       13.03        6.44      4.20 o
   6   8  12       27.20       21.23     10.40 o
   7   8  12       22.62       25.43      6.66 o
   8   8  12       13.71        7.65      6.40 o
  -8   9  12        1.38        2.40      8.52 o
  -7   9  12       15.46        5.86      6.32 o
  -6   9  12       11.27       13.27      4.97 o
  -5   9  12        7.15       12.28      3.93 o
  -4   9  12       24.80       34.15      5.22 o
  -3   9  12        7.44        9.74      3.97 o
  -2   9  12        9.01        5.55      4.33 o
  -1   9  12       88.02      102.42      6.50 o
   0   9  12       90.77       90.01      6.13 o
   1   9  12       89.47      103.24      6.77 o
   2   9  12        8.27        4.45      3.46 o
   3   9  12        7.88        4.99      4.26 o
   4   9  12       24.65       23.09      4.84 o
   5   9  12        8.26       -1.71      3.93 o
   6   9  12       11.79       11.79      7.42 o
   7   9  12       15.93       20.03      6.75 o
   8   9  12        1.39      -11.98     11.98 o
  -7  10  12        8.01        4.50      6.69 o
  -6  10  12       26.07       27.93      9.99 o
  -5  10  12       30.37       38.19      7.50 o
  -4  10  12       24.71       36.34      5.50 o
  -3  10  12       73.95       88.62      8.56 o
  -2  10  12       27.42       35.61      5.64 o
  -1  10  12       16.49       23.29      5.06 o
   0  10  12       16.08       15.80      4.20 o
   1  10  12       15.69        9.48      4.49 o
   2  10  12       27.72       27.62      5.59 o
   3  10  12       73.88       74.87      6.67 o
   4  10  12       24.72       25.53      5.14 o
   5  10  12       30.20       37.31      5.61 o
   6  10  12       26.15       25.33      8.35 o
   7  10  12        8.06       -3.79     12.11 o
  -6  11  12        5.95       -1.10      9.03 o
  -5  11  12       29.54       31.64     10.65 o
  -4  11  12        0.74       -3.24      3.90 o
  -3  11  12        4.27        2.94      4.53 o
  -2  11  12        0.44        1.22      4.82 o
  -1  11  12       13.26       14.17      4.61 o
   0  11  12       20.07       17.33      8.48 o
   1  11  12       13.39       14.53      4.69 o
   2  11  12        0.35        0.31      4.92 o
   3  11  12        4.21       -0.53      7.18 o
   4  11  12        0.63       -3.46      3.46 o
   5  11  12       28.83       29.22      5.97 o
   6  11  12        6.05        9.53      7.35 o
  -4  12  12        5.14       -0.13      4.49 o
  -3  12  12       31.14       30.55      6.13 o
  -2  12  12        5.68       11.61      5.56 o
  -1  12  12       28.37       31.19      6.76 o
   0  12  12        0.07        4.73      7.77 o
   1  12  12       27.79       36.39      6.78 o
   2  12  12        5.80        7.98      6.79 o
   3  12  12       30.72       24.90      5.24 o
   4  12  12        5.10       -1.49     10.64 o
   5  12  12        2.25      -13.84     13.84 o
  -3  13  12       18.05       10.11     11.18 o
   2  13  12        1.55        5.86      8.25 o
   3  13  12       18.02       10.11      8.52 o
   1   0  13       31.13       36.55      2.58 o
   2   0  13      478.97      467.89      7.78 o
   3   0  13       20.01       23.65      2.80 o
   4   0  13      628.92      658.30     14.16 o
   5   0  13        0.25        2.26      2.61 o
   6   0  13        4.80        3.44      2.81 o
   7   0  13       44.43       44.02      4.74 o
   8   0  13        1.06       -1.13      4.03 o
   9   0  13        0.46        0.56      4.93 o
  10   0  13       24.58       15.72      5.78 o
 -10   1  13       25.37       30.32      8.02 o
  -9   1  13       18.35       22.69      4.44 o
  -8   1  13       15.05       15.36      4.17 o
  -7   1  13       30.52       31.43      4.53 o
  -6   1  13      225.53      238.42      6.83 o
  -5   1  13      116.36      113.36      5.22 o
  -4   1  13        9.93       10.49      2.41 o
  -3   1  13       77.01       85.96      4.04 o
  -2   1  13      231.79      236.32      5.22 o
  -1   1  13       18.16       12.80      2.18 o
   0   1  13      446.85      438.27      7.05 o
   1   1  13       21.99       17.84      2.16 o
   2   1  13      225.63      230.88      6.04 o
   3   1  13       75.27       79.74      4.17 o
   4   1  13        9.56        7.36      2.35 o
   5   1  13      117.57      120.61      4.89 o
   6   1  13      223.18      229.92      7.54 o
   7   1  13       31.36       26.41      4.73 o
   8   1  13       15.54       13.21      3.91 o
   9   1  13       18.17       24.50      4.67 o
  10   1  13       25.18       24.21      9.54 o
 -10   2  13        4.20       -6.97      6.97 o
  -9   2  13        7.33       -1.39      5.05 o
  -8   2  13       78.48       72.61     10.30 o
  -7   2  13       12.67        7.41      4.06 o
  -6   2  13       15.92       14.54      3.82 o
  -5   2  13      292.82      303.70      7.34 o
  -4   2  13      177.65      176.07      5.81 o
  -3   2  13     1124.86     1132.20     13.30 o
  -2   2  13       76.14       69.73      3.37 o
  -1   2  13      531.37      544.26      7.98 o
   0   2  13      234.42      225.85      5.12 o
   1   2  13      527.94      556.06      8.11 o
   2   2  13       72.86       65.73      3.72 o
   3   2  13     1118.23     1124.88     13.63 o
   4   2  13      171.73      173.06      5.40 o
   5   2  13      294.95      294.69     10.02 o
   6   2  13       14.99       12.79      3.22 o
   7   2  13       14.05       11.28      3.47 o
   8   2  13       75.89       72.85      5.98 o
   9   2  13        6.73        4.58      5.45 o
  10   2  13        4.01       -1.57      6.32 o
 -10   3  13        7.33        7.10      5.74 o
  -9   3  13        0.46        1.40      5.69 o
  -8   3  13        5.66        2.70      3.52 o
  -7   3  13       41.30       45.83      4.88 o
  -6   3  13      153.59      155.72      7.80 o
  -5   3  13       16.48       15.02      3.25 o
  -4   3  13      335.15      341.49      9.69 o
  -3   3  13       15.41       12.11      2.29 o
  -2   3  13       41.77       33.15      2.83 o
  -1   3  13      145.20      138.87      4.23 o
   0   3  13      174.53      174.58      4.65 o
   1   3  13      142.26      145.55      4.75 o
   2   3  13       41.74       38.92      3.64 o
   3   3  13       14.13       14.89      2.57 o
   4   3  13      336.44      334.33      7.12 o
   5   3  13       16.52       16.81      2.96 o
   6   3  13      159.23      169.62      6.78 o
   7   3  13       40.77       39.55      4.21 o
   8   3  13        5.64       -3.29      4.81 o
   9   3  13        0.44        4.86      5.76 o
  10   3  13        7.60        1.86      8.25 o
 -10   4  13        0.02       -6.64      6.64 o
  -9   4  13       22.32       19.82      6.11 o
  -8   4  13       15.72        9.81      5.33 o
  -7   4  13       12.14        3.21      3.29 o
  -6   4  13       75.77       65.53      5.13 o
  -5   4  13       54.08       58.15      8.22 o
  -4   4  13      120.43      117.88      7.32 o
  -3   4  13      575.88      545.07      9.56 o
  -2   4  13      124.31      126.72      4.42 o
  -1   4  13      188.78      172.85      4.85 o
   0   4  13       71.95       70.95      3.43 o
   1   4  13      186.09      172.92      5.23 o
   2   4  13      123.75      124.00      4.95 o
   3   4  13      572.43      557.93      9.36 o
   4   4  13      120.87      133.48      5.26 o
   5   4  13       53.78       49.00      4.20 o
   6   4  13       77.05       72.01      5.82 o
   7   4  13       10.86        5.43      3.09 o
   8   4  13       15.00       11.59      5.39 o
   9   4  13       21.38        8.76      6.65 o
 -10   5  13        0.56       -7.19      7.19 o
  -9   5  13       10.06        7.77      6.51 o
  -8   5  13       15.96       13.33      5.48 o
  -7   5  13        0.45        1.52      5.88 o
  -6   5  13       31.49       28.83      4.46 o
  -5   5  13      109.11      113.79      6.72 o
  -4   5  13        5.42        1.82      2.85 o
  -3   5  13      368.42      358.46      8.63 o
  -2   5  13      151.19      136.82      5.00 o
  -1   5  13       19.56       17.10      2.40 o
   0   5  13      527.74      537.92     12.27 o
   1   5  13       18.11       19.87      2.82 o
   2   5  13      147.71      131.56      5.27 o
   3   5  13      366.22      366.82      7.62 o
   4   5  13        6.37        8.24      2.79 o
   5   5  13      111.60      104.11      5.41 o
   6   5  13       32.87       37.09      4.16 o
   7   5  13        0.38       -1.92      4.00 o
   8   5  13       15.54       15.15      9.92 o
   9   5  13        9.96        8.27      8.72 o
  -9   6  13       12.81       10.38      8.52 o
  -8   6  13        9.29        5.47      6.15 o
  -7   6  13       10.37        9.40      6.52 o
  -6   6  13       22.57       21.78      4.34 o
  -5   6  13       13.33        6.66      3.87 o
  -4   6  13      143.93      145.73      7.65 o
  -3   6  13       83.99       82.87      5.51 o
  -2   6  13      207.81      197.13      7.12 o
  -1   6  13       91.35       84.89      4.74 o
   0   6  13       65.55       66.57      4.39 o
   1   6  13       93.63       87.96      4.57 o
   2   6  13      208.47      203.68      6.15 o
   3   6  13       83.80       89.12      4.89 o
   4   6  13      144.94      153.56      9.92 o
   5   6  13       13.96        5.24      3.81 o
   6   6  13       21.89       17.98      4.34 o
   7   6  13       10.35       -0.46      4.82 o
   8   6  13        8.33        0.06      6.54 o
  -9   7  13        5.64       15.44      8.52 o
  -8   7  13        2.16       -1.52      6.33 o
  -7   7  13        7.48       16.89     18.23 o
  -6   7  13       17.30       14.22      5.91 o
  -5   7  13       14.01       18.79      5.87 o
  -4   7  13       58.61       58.51      5.80 o
  -3   7  13       20.67       18.50      4.61 o
  -2   7  13       64.55       73.49      5.20 o
  -1   7  13      158.69      170.27      7.31 o
   0   7  13      121.13      115.85      5.79 o
   1   7  13      161.74      171.29      6.41 o
   2   7  13       63.07       66.61      4.88 o
   3   7  13       20.03       12.20      3.86 o
   4   7  13       58.11       64.88      5.66 o
   5   7  13       13.09       15.48      5.56 o
   6   7  13       17.96       26.56      4.89 o
   7   7  13        7.87       -4.82      4.82 o
   8   7  13        2.15       -5.28      5.28 o
  -8   8  13       20.36       21.56      9.32 o
  -7   8  13       15.32       -0.38      7.98 o
  -6   8  13        3.74       10.81      6.11 o
  -5   8  13        4.56        3.80      5.36 o
  -4   8  13       26.55       31.40      4.66 o
  -3   8  13       48.74       50.41      5.99 o
  -2   8  13      282.66      299.70      9.45 o
  -1   8  13       33.07       31.55      4.06 o
   0   8  13       18.43       19.87      4.12 o
   1   8  13       34.46       33.08      4.01 o
   2   8  13      282.39      295.89      8.72 o
   3   8  13       50.07       54.73      6.29 o
   4   8  13       26.89       25.46      4.66 o
   5   8  13        4.42        1.29      4.12 o
   6   8  13        3.37       -1.55      4.48 o
   7   8  13       15.22       11.75      9.64 o
   8   8  13       20.02       32.21     13.31 o
  -8   9  13        8.80       -1.60      8.52 o
  -7   9  13        1.76       -8.25      8.25 o
  -6   9  13        8.46        9.62      9.36 o
  -5   9  13        6.65        9.58      3.82 o
  -4   9  13        1.60        5.14      3.98 o
  -3   9  13       66.55       75.02      7.30 o
  -2   9  13       18.44       20.39      5.39 o
  -1   9  13       29.91       33.05      4.49 o
   0   9  13        6.17        8.35      4.30 o
   1   9  13       29.50       27.67      4.91 o
   2   9  13       17.63       12.98      3.90 o
   3   9  13       65.64       69.49      6.48 o
   4   9  13        1.70       -0.12      3.53 o
   5   9  13        6.86        2.30      4.72 o
   6   9  13        8.54        8.39      5.52 o
   7   9  13        1.64        5.32      7.25 o
   8   9  13        8.75       -2.13     10.38 o
  -7  10  13       38.63       38.06     11.45 o
  -6  10  13        3.44       -9.13     10.62 o
  -5  10  13        4.72        5.06      5.86 o
  -4  10  13       15.88       15.84      6.92 o
  -3  10  13        8.90        5.55      4.50 o
  -2  10  13        8.62        4.74      4.25 o
  -1  10  13       15.58        9.17      5.46 o
   0  10  13       11.92       15.33      5.58 o
   1  10  13       16.29       12.94      4.60 o
   2  10  13        8.55       12.32      4.81 o
   3  10  13        8.39       -1.53      4.73 o
   4  10  13       15.34       15.61      4.97 o
   5  10  13        4.61       -2.00      6.51 o
   6  10  13        3.54        1.37      5.73 o
  -6  11  13       22.27       16.33      9.85 o
  -5  11  13        1.56        6.98      6.12 o
  -4  11  13       19.68       22.22      5.70 o
  -3  11  13        0.59       -1.31      4.87 o
  -2  11  13        0.38        2.65      5.05 o
  -1  11  13       32.66       28.46     12.98 o
   0  11  13        0.50        7.86      6.37 o
   1  11  13       32.89       33.94      8.03 o
   2  11  13        0.34       -0.57      3.80 o
   3  11  13        0.66       -0.89      4.51 o
   4  11  13       19.40       15.55      8.91 o
   5  11  13        1.71       -4.82      6.92 o
   6  11  13       21.39       15.97     14.64 o
  -4  12  13        2.90       -5.70      7.42 o
  -3  12  13       10.78       10.36      7.18 o
  -2  12  13       15.00       11.50      6.83 o
  -1  12  13        1.60       -2.29      7.31 o
   0  12  13        0.31        4.36      7.52 o
   1  12  13        1.78        7.09      6.34 o
   2  12  13       14.76       13.56      5.42 o
   3  12  13       11.00        6.73      6.23 o
   4  12  13        3.24       -8.30      8.30 o
   0   0  14        7.60        8.13      3.18 o
   1   0  14       33.06       29.07      2.59 o
   2   0  14      664.36      651.23     10.26 o
   3   0  14       22.18       23.46      3.07 o
   4   0  14       11.18       15.04      2.74 o
   5   0  14        5.27       -1.53      2.79 o
   6   0  14       15.21       12.41      3.12 o
   7   0  14       71.94       74.86      6.05 o
   8   0  14       12.89       12.84      4.21 o
   9   0  14        0.09       -4.19      4.19 o
  10   0  14       14.81       19.58      7.01 o
 -10   1  14       11.77        5.17     10.82 o
  -9   1  14        6.90        7.22      4.09 o
  -8   1  14        8.89        8.45      4.12 o
  -7   1  14      134.05      119.15      8.88 o
  -6   1  14      178.87      185.11      6.48 o
  -5   1  14       77.36       69.77      4.51 o
  -4   1  14      160.76      159.54      5.29 o
  -3   1  14       95.16       96.36      4.52 o
  -2   1  14       44.40       43.36      3.02 o
  -1   1  14      221.79      213.18      5.23 o
   0   1  14        0.07        5.98      2.05 o
   1   1  14      221.53      216.29      5.15 o
   2   1  14       44.71       44.70      3.37 o
   3   1  14       94.42       93.01      4.34 o
   4   1  14      167.05      174.16      5.67 o
   5   1  14       75.67       72.03      4.58 o
   6   1  14      181.07      186.82      7.54 o
   7   1  14      135.00      126.52      7.35 o
   8   1  14        8.81        7.01      4.13 o
   9   1  14        7.18       11.23      4.34 o
  10   1  14       12.33       14.64      8.78 o
 -10   2  14        2.28        0.57      6.08 o
  -9   2  14        6.45        4.32      5.47 o
  -8   2  14       25.08       21.43      4.67 o
  -7   2  14        6.21        2.61      4.92 o
  -6   2  14        2.41       -0.71      3.29 o
  -5   2  14       39.25       34.23      3.61 o
  -4   2  14       91.98       86.24      4.82 o
  -3   2  14      116.26      111.89      4.63 o
  -2   2  14      560.77      573.00      8.56 o
  -1   2  14       29.73       32.03      2.98 o
   0   2  14      429.12      412.89      7.16 o
   1   2  14       28.49       30.52      2.74 o
   2   2  14      559.09      539.68      8.91 o
   3   2  14      113.64      109.04      4.83 o
   4   2  14       93.76       85.67      4.47 o
   5   2  14       38.00       31.71      3.37 o
   6   2  14        2.75        1.06      3.05 o
   7   2  14        6.83        4.80      3.46 o
   8   2  14       25.04       28.76      5.13 o
   9   2  14        6.33        1.49      5.44 o
  10   2  14        2.19        3.99      8.78 o
 -10   3  14        3.70       -7.05      7.05 o
  -9   3  14        6.91       -4.73      5.16 o
  -8   3  14       16.33        9.31      3.87 o
  -7   3  14       31.71       24.95      4.41 o
  -6   3  14      111.28       98.51      6.36 o
  -5   3  14      309.62      350.24      8.95 o
  -4   3  14       66.05       60.44      4.11 o
  -3   3  14      116.75      108.75      4.59 o
  -2   3  14       65.73       57.86      3.45 o
  -1   3  14      312.65      309.25      6.33 o
   0   3  14       60.19       47.26      3.18 o
   1   3  14      310.54      290.70      6.48 o
   2   3  14       63.41       54.30      3.63 o
   3   3  14      115.84      112.73      4.98 o
   4   3  14       66.54       63.81      4.54 o
   5   3  14      310.18      321.19      7.46 o
   6   3  14      112.33       92.09      5.87 o
   7   3  14       31.04       31.03      4.29 o
   8   3  14       16.08        2.04      5.02 o
   9   3  14        6.89        5.71      6.42 o
 -10   4  14        1.41      -12.78     12.78 o
  -9   4  14        2.74       -1.07      5.91 o
  -8   4  14       13.92        8.01      5.35 o
  -7   4  14        6.52        6.09      4.15 o
  -6   4  14        8.71       11.33      3.73 o
  -5   4  14       15.28        9.29      3.76 o
  -4   4  14      129.48      119.24      6.87 o
  -3   4  14       89.37       77.72      4.53 o
  -2   4  14      516.63      477.10      7.98 o
  -1   4  14       48.45       41.31      3.13 o
   0   4  14        1.08       -1.88      2.22 o
   1   4  14       46.55       40.90      3.35 o
   2   4  14      515.44      473.95      8.63 o
   3   4  14       90.40       83.02      4.49 o
   4   4  14      127.53      125.58      5.47 o
   5   4  14       15.31       12.89      3.33 o
   6   4  14        8.49       10.69      3.66 o
   7   4  14        6.19        3.84      3.69 o
   8   4  14       13.12        9.22      7.44 o
   9   4  14        2.47       -4.77      4.77 o
  -9   5  14        3.45       -7.19      7.19 o
  -8   5  14        9.98        8.61      6.33 o
  -7   5  14       12.06       10.13      6.32 o
  -6   5  14       11.73       12.18      3.68 o
  -5   5  14      110.87      106.49     10.87 o
  -4   5  14      157.86      174.78      9.47 o
  -3   5  14        3.51       -1.48      2.93 o
  -2   5  14       38.10       37.74      3.40 o
  -1   5  14      464.67      466.79      7.84 o
   0   5  14       32.31       39.22      3.29 o
   1   5  14      463.99      472.89      8.77 o
   2   5  14       39.51       40.13      4.38 o
   3   5  14        3.92        2.03      2.53 o
   4   5  14      154.34      159.07      6.15 o
   5   5  14      111.01      114.27      6.35 o
   6   5  14       10.93        9.86      4.45 o
   7   5  14       12.29        0.46      5.42 o
   8   5  14       10.08       -2.08      8.73 o
  -9   6  14        4.25       13.04      9.32 o
  -8   6  14        1.69        5.37      6.50 o
  -7   6  14       24.44       34.20      9.72 o
  -6   6  14       25.64       23.18      4.85 o
  -5   6  14       31.07       33.78      5.19 o
  -4   6  14       31.42       36.65      5.09 o
  -3   6  14       65.50       64.28      5.43 o
  -2   6  14       32.61       36.07      4.15 o
  -1   6  14       36.50       30.23      3.46 o
   0   6  14      155.42      142.84      6.15 o
   1   6  14       34.42       35.21      3.49 o
   2   6  14       31.76       27.44      3.99 o
   3   6  14       66.49       81.15      4.87 o
   4   6  14       31.49       33.26      3.96 o
   5   6  14       31.25       30.79      3.82 o
   6   6  14       25.19       15.35      4.74 o
   7   6  14       23.36       27.19      7.91 o
   8   6  14        1.79       -2.26      5.80 o
  -9   7  14        0.58        6.39      9.32 o
  -8   7  14        2.58        3.73      9.32 o
  -7   7  14       22.17       11.49     15.30 o
  -6   7  14       54.74       77.95     10.51 o
  -5   7  14        6.89        4.29      7.08 o
  -4   7  14       90.23       94.15      7.46 o
  -3   7  14       58.13       58.32      6.24 o
  -2   7  14        1.17       -3.26      3.26 o
  -1   7  14       50.32       49.68      4.88 o
   0   7  14      142.56      150.11      7.58 o
   1   7  14       49.25       51.27      5.14 o
   2   7  14        1.42       -0.60      2.87 o
   3   7  14       59.03       65.78      5.73 o
   4   7  14       92.23       96.77      9.14 o
   5   7  14        6.96        4.39      4.02 o
   6   7  14       53.29       53.19      7.49 o
   7   7  14       22.20       19.71      7.80 o
  -8   8  14       15.13       17.83      8.78 o
  -7   8  14        3.17        5.54      6.87 o
  -6   8  14       20.37       28.51      6.97 o
  -5   8  14       27.46       20.18      6.07 o
  -4   8  14       35.12       36.24      5.77 o
  -3   8  14       22.85       20.49      7.34 o
  -2   8  14        7.02        6.68      3.72 o
  -1   8  14       90.44       86.99      6.19 o
   0   8  14        7.63        8.10      3.56 o
   1   8  14       88.53       86.58      5.46 o
   2   8  14        7.38        6.41      3.67 o
   3   8  14       20.72       20.10      4.54 o
   4   8  14       35.85       36.06      5.68 o
   5   8  14       27.08       21.83      5.22 o
   6   8  14       19.98       20.54      6.71 o
   7   8  14        3.45       -2.05      4.88 o
  -7   9  14        2.43       -2.13      8.78 o
  -6   9  14        9.83       16.50      7.67 o
  -5   9  14       67.33       81.02     10.82 o
  -4   9  14       40.81       49.97      6.71 o
  -3   9  14       28.25       25.09      5.98 o
  -2   9  14       13.12       21.71     12.39 o
  -1   9  14       19.99       17.34      4.30 o
   0   9  14       74.18       85.88      6.58 o
   1   9  14       19.86       11.97      4.40 o
   2   9  14       13.15       10.01      4.11 o
   3   9  14       28.20       21.12      5.84 o
   4   9  14       40.01       40.31      5.73 o
   5   9  14       66.97       71.69      7.33 o
   6   9  14        9.57       10.20      5.52 o
   7   9  14        2.20        1.33     10.65 o
  -6  10  14        1.72       -0.80      8.78 o
  -5  10  14        3.59        3.86      6.49 o
  -4  10  14       11.85        7.34      5.01 o
  -3  10  14        6.37        4.50      4.73 o
  -2  10  14       15.35       19.66      5.62 o
  -1  10  14       51.13       52.73      6.38 o
   0  10  14        0.85        0.80      3.49 o
   1  10  14       50.70       52.17      6.58 o
   2  10  14       13.64        5.46      7.18 o
   3  10  14        6.21        1.37      4.45 o
   4  10  14       11.44        3.18      4.48 o
   5  10  14        3.78       -4.39      6.69 o
   6  10  14        1.85        2.93      6.65 o
  -5  11  14       17.01       22.97     10.65 o
  -4  11  14        8.94       -0.39      5.17 o
  -3  11  14        1.82       -3.96      3.96 o
  -2  11  14        7.74        2.77      5.04 o
  -1  11  14       26.88       45.36      7.45 o
   0  11  14       87.46       98.74     12.17 o
   1  11  14       26.61       37.19      6.44 o
   2  11  14        7.44        7.46      5.22 o
   3  11  14        1.95       -4.78      4.78 o
   4  11  14        9.07        6.00      6.92 o
   5  11  14       17.19        5.63      9.21 o
  -3  12  14        2.75        1.14     10.65 o
  -2  12  14       12.47        6.39     10.38 o
  -1  12  14        3.35        2.40      9.85 o
   0  12  14        1.17       21.29     11.44 o
   1  12  14        3.56       22.36     12.51 o
   2  12  14       12.46       17.03     13.04 o
   3  12  14        2.65        1.77      7.63 o
   1  13  14        5.08       15.44     11.44 o
   1   0  15      719.24      723.25     10.14 o
   2   0  15      824.56      827.04     11.69 o
   3   0  15      123.31      112.45      4.85 o
   4   0  15      418.21      409.70      8.12 o
   5   0  15      298.25      301.83      7.95 o
   6   0  15        0.15        3.86      3.01 o
   7   0  15        6.16        4.59      3.91 o
   8   0  15       80.96       93.52      7.42 o
   9   0  15        9.06        9.77      4.61 o
 -10   1  15        1.58        2.93      8.52 o
  -9   1  15        5.98        0.80      3.98 o
  -8   1  15       25.05       31.20      9.14 o
  -7   1  15       83.97       86.14      6.65 o
  -6   1  15       95.16      111.62      5.73 o
  -5   1  15      410.56      417.98      9.28 o
  -4   1  15       40.42       39.57      3.97 o
  -3   1  15      164.29      159.43      5.31 o
  -2   1  15      207.15      205.57      5.57 o
  -1   1  15      568.40      551.20      8.69 o
   0   1  15       36.13       32.37      3.01 o
   1   1  15      553.91      534.27     10.47 o
   2   1  15      203.98      215.40      6.18 o
   3   1  15      166.83      148.34      5.45 o
   4   1  15       39.59       44.22      5.42 o
   5   1  15      412.62      450.26      9.57 o
   6   1  15       94.28       98.79      6.15 o
   7   1  15       83.20       82.52      6.54 o
   8   1  15       25.17       30.28      5.42 o
   9   1  15        5.45        6.47      4.53 o
  10   1  15        1.75       -7.72      7.72 o
  -9   2  15        9.53        0.19      5.86 o
  -8   2  15       15.39       18.07      4.84 o
  -7   2  15       54.29       58.91      5.58 o
  -6   2  15       31.21       36.41      4.76 o
  -5   2  15        9.83        8.53      3.45 o
  -4   2  15      204.43      202.56      6.45 o
  -3   2  15       42.80       43.71      3.56 o
  -2   2  15       18.48       15.16      2.73 o
  -1   2  15      115.07      107.22      4.53 o
   0   2  15        4.08        6.78      2.31 o
   1   2  15      114.22      114.86      4.68 o
   2   2  15       20.32       20.33      3.09 o
   3   2  15       38.25       36.70      3.33 o
   4   2  15      204.29      193.63      6.11 o
   5   2  15        9.47        8.12      3.28 o
   6   2  15       31.64       29.46      5.31 o
   7   2  15       55.27       57.42      5.95 o
   8   2  15       15.22       18.91      4.40 o
   9   2  15        9.10        1.47      5.48 o
  -9   3  15        7.96        7.24      7.01 o
  -8   3  15        0.03       -3.71      3.71 o
  -7   3  15       10.76        3.79      4.73 o
  -6   3  15       31.70       25.64      4.65 o
  -5   3  15       22.17       19.14      3.29 o
  -4   3  15       64.04       66.37      4.54 o
  -3   3  15      105.90       99.39      5.29 o
  -2   3  15       58.14       56.23      3.59 o
  -1   3  15      158.40      150.73      6.85 o
   0   3  15      385.16      364.09      7.28 o
   1   3  15      156.27      150.39      5.52 o
   2   3  15       55.86       57.36      4.13 o
   3   3  15      105.62      103.76      4.95 o
   4   3  15       64.81       66.56      4.17 o
   5   3  15       22.81       21.45      3.24 o
   6   3  15       30.18       31.27      5.10 o
   7   3  15       10.74        9.75      3.99 o
   8   3  15        0.04       -7.17      9.10 o
   9   3  15        7.87       -5.59      7.45 o
  -9   4  15       16.69       20.32      8.30 o
  -8   4  15        9.81       -4.37     10.20 o
  -7   4  15       26.94       26.30      4.65 o
  -6   4  15       46.21       38.36      5.04 o
  -5   4  15       79.73       71.20      8.07 o
  -4   4  15       12.56       12.23      3.38 o
  -3   4  15       49.90       52.27      4.60 o
  -2   4  15       38.89       34.57      3.17 o
  -1   4  15       38.37       41.91      3.21 o
   0   4  15       73.00       69.95      4.09 o
   1   4  15       35.85       34.31      3.54 o
   2   4  15       37.23       35.24      3.44 o
   3   4  15       53.76       47.90      4.00 o
   4   4  15       13.47       16.77      3.02 o
   5   4  15       80.11       77.59      5.09 o
   6   4  15       46.12       37.03      4.95 o
   7   4  15       26.11       22.41      5.45 o
   8   4  15        9.46       -2.00      5.75 o
  -9   5  15        0.39       -8.78      8.78 o
  -8   5  15        4.94        3.15     14.24 o
  -7   5  15        8.95        1.03      6.79 o
  -6   5  15       11.22        3.22      3.90 o
  -5   5  15       77.67       91.80      8.29 o
  -4   5  15       61.08       61.31      5.17 o
  -3   5  15       58.20       53.28      6.47 o
  -2   5  15       32.47       32.17      3.81 o
  -1   5  15      230.18      234.16      6.59 o
   0   5  15        3.40        6.13      2.78 o
   1   5  15      230.86      236.24      8.63 o
   2   5  15       32.47       29.05      3.49 o
   3   5  15       57.00       55.15      5.13 o
   4   5  15       60.81       63.77      4.44 o
   5   5  15       76.06       78.69      5.32 o
   6   5  15       12.27       13.68      3.73 o
   7   5  15        8.82        5.36      5.01 o
   8   5  15        4.89        3.88      5.89 o
  -8   6  15       68.00       89.43     13.84 o
  -7   6  15       18.68       22.16      7.58 o
  -6   6  15       32.29       33.65      5.51 o
  -5   6  15       35.07       43.91      5.59 o
  -4   6  15       22.23       10.51      6.68 o
  -3   6  15        6.19        7.37      3.78 o
  -2   6  15      264.48      272.20      8.74 o
  -1   6  15       31.50       31.45      4.38 o
   0   6  15       82.42       72.27      4.66 o
   1   6  15       30.82       30.23      3.66 o
   2   6  15      260.18      278.62      7.39 o
   3   6  15        6.69        3.64      2.90 o
   4   6  15       21.07       15.99      3.70 o
   5   6  15       35.56       42.28      4.38 o
   6   6  15       32.03       30.81      4.30 o
   7   6  15       18.24       20.82      6.03 o
   8   6  15       67.59       86.77     15.44 o
  -8   7  15        1.00       -7.19      9.32 o
  -7   7  15       28.17       38.95      8.88 o
  -6   7  15        2.99       11.74      5.21 o
  -5   7  15       53.15       46.68      6.16 o
  -4   7  15        3.49        0.99      5.16 o
  -3   7  15        1.70        6.47      6.54 o
  -2   7  15       61.97       57.76      6.10 o
  -1   7  15      214.75      218.37      8.43 o
   0   7  15       26.41       19.80      4.15 o
   1   7  15      217.40      214.72      7.47 o
   2   7  15       63.05       59.38      5.18 o
   3   7  15        1.63       -1.09      3.39 o
   4   7  15        3.57        1.36      4.04 o
   5   7  15       52.54       51.87      6.06 o
   6   7  15        2.84        0.14      5.18 o
   7   7  15       28.33       34.49      9.37 o
  -7   8  15       37.17       53.23     11.98 o
  -6   8  15       33.73       42.82      8.22 o
  -5   8  15       28.01       23.35      6.86 o
  -4   8  15        7.30       -1.06      4.49 o
  -3   8  15       49.52       50.43      6.45 o
  -2   8  15       31.37       36.08      5.90 o
  -1   8  15        2.89        2.26      3.59 o
   0   8  15       63.92       64.78      5.58 o
   1   8  15        2.67        6.99      4.11 o
   2   8  15       31.55       39.27      5.66 o
   3   8  15       48.69       61.03      6.05 o
   4   8  15        7.99        0.53      5.86 o
   5   8  15       27.46       15.23      5.80 o
   6   8  15       33.69       53.72      7.56 o
   7   8  15       36.96       51.52      9.85 o
  -6   9  15       41.83       30.08     11.18 o
  -5   9  15       25.64       25.24      5.91 o
  -4   9  15        8.71       15.18      5.25 o
  -3   9  15       44.27       43.75      6.36 o
  -2   9  15       51.61       61.13      6.90 o
  -1   9  15       19.33       15.58      4.23 o
   0   9  15       95.06       90.31      6.63 o
   1   9  15       19.13       24.50      4.59 o
   2   9  15       51.02       49.96      7.15 o
   3   9  15       43.91       46.83      6.06 o
   4   9  15        8.05        5.96      4.82 o
   5   9  15       25.20       20.47      5.66 o
   6   9  15       41.61       29.29     12.11 o
  -5  10  15        9.48       10.02      7.61 o
  -4  10  15       13.89       13.46      5.52 o
  -3  10  15       23.21       27.14      6.25 o
  -2  10  15        6.59        9.15      6.75 o
  -1  10  15       11.54       13.08      6.19 o
   0  10  15        1.12        1.71      4.42 o
   1  10  15       12.22       11.44      6.88 o
   2  10  15        6.59        9.47      5.37 o
   3  10  15       22.29       20.62      5.87 o
   4  10  15       13.54       -4.86      4.86 o
   5  10  15        9.44       -0.08      9.18 o
  -4  11  15        3.66       -2.52      7.13 o
  -3  11  15        8.11        2.56      6.82 o
  -2  11  15        9.55       11.04      8.56 o
  -1  11  15        1.62        6.52      5.39 o
   0  11  15       19.10       27.49      6.77 o
   1  11  15        1.40        7.41      7.54 o
   2  11  15        9.49        6.49      5.78 o
   3  11  15        7.95        2.25      6.80 o
   4  11  15        3.59      -11.09     11.09 o
   0  12  15        0.04       23.42     12.51 o
   1  12  15        2.35       11.98     11.98 o
   2  12  15        4.90       14.11     13.31 o
   3  12  15        7.63       -4.79     12.51 o
   0   0  16     1324.00     1293.38     21.06 o
   1   0  16      198.38      216.58      5.82 o
   2   0  16      553.80      571.74     11.34 o
   3   0  16      337.50      351.72      7.64 o
   4   0  16       84.31       78.12      5.21 o
   5   0  16       14.13       13.25      3.54 o
   6   0  16       23.98       20.21      3.90 o
   7   0  16      175.75      211.56     12.74 o
   8   0  16       14.91       25.92      5.05 o
   9   0  16       30.58       26.17     10.53 o
  -9   1  16        1.83       -3.59      4.55 o
  -8   1  16        1.70       -1.26      4.30 o
  -7   1  16        0.55        3.55      4.29 o
  -6   1  16      163.34      184.08      8.64 o
  -5   1  16       56.57       68.49      4.96 o
  -4   1  16      220.58      238.39      7.44 o
  -3   1  16       79.49       76.43      4.36 o
  -2   1  16      117.91      109.31      4.96 o
  -1   1  16       44.02       46.23      3.43 o
   0   1  16      367.69      365.10      7.36 o
   1   1  16       44.83       48.14      3.64 o
   2   1  16      118.67      105.77      4.93 o
   3   1  16       78.43       76.63      4.40 o
   4   1  16      214.02      219.20      6.48 o
   5   1  16       54.00       68.64      4.95 o
   6   1  16      164.40      163.72      7.46 o
   7   1  16        0.56        3.05      4.16 o
   8   1  16        1.80        2.61      4.26 o
   9   1  16        1.82       -1.74      5.30 o
  -9   2  16        5.43       -4.61      5.88 o
  -8   2  16       46.75       64.29      6.34 o
  -7   2  16       54.62       70.86     10.30 o
  -6   2  16       28.94       25.84      5.29 o
  -5   2  16      104.76       95.46      5.50 o
  -4   2  16        0.18       -2.90      2.94 o
  -3   2  16      181.13      143.27      6.19 o
  -2   2  16       77.42       73.47      4.10 o
  -1   2  16        3.68        2.46      2.44 o
   0   2  16       84.56       75.24      4.10 o
   1   2  16        4.32        1.38      2.39 o
   2   2  16       73.06       71.93      4.23 o
   3   2  16      182.12      160.89      5.75 o
   4   2  16        0.39        2.90      2.69 o
   5   2  16      105.03       96.59      5.53 o
   6   2  16       28.70       25.86      4.37 o
   7   2  16       53.81       58.82      7.57 o
   8   2  16       45.90       51.23      5.98 o
   9   2  16        5.22        9.32      8.78 o
  -9   3  16        3.13       -0.25     17.70 o
  -8   3  16        5.40       -3.00      4.22 o
  -7   3  16       19.92       14.98      4.47 o
  -6   3  16        5.06       -1.48      3.58 o
  -5   3  16       50.72       55.63      4.70 o
  -4   3  16       11.97        8.25      3.08 o
  -3   3  16       36.45       33.89      3.92 o
  -2   3  16      145.13      137.33      5.25 o
  -1   3  16      111.04      115.46      4.92 o
   0   3  16        0.01        1.40      2.25 o
   1   3  16      111.91      110.65      5.03 o
   2   3  16      145.50      143.75      5.93 o
   3   3  16       36.21       34.18      3.69 o
   4   3  16       11.72        3.59      2.79 o
   5   3  16       50.22       55.26      5.22 o
   6   3  16        4.81        6.88      4.61 o
   7   3  16       19.31       17.00      4.19 o
   8   3  16        5.34        3.71      6.04 o
  -8   4  16       18.49       14.29      8.12 o
  -7   4  16        2.79       -3.89      3.89 o
  -6   4  16       16.20       13.90      6.72 o
  -5   4  16       10.92        3.86      3.53 o
  -4   4  16       13.98       10.16      3.35 o
  -3   4  16        0.65       -2.90      2.90 o
  -2   4  16       54.05       46.59      3.83 o
  -1   4  16        4.20       -2.11      2.11 o
   0   4  16        6.32        4.68      2.43 o
   1   4  16        4.40        0.93      3.22 o
   2   4  16       51.70       48.27      4.03 o
   3   4  16        0.44        0.80      2.67 o
   4   4  16       12.56        8.68      3.25 o
   5   4  16       10.62       11.74      3.94 o
   6   4  16       16.06       10.49      3.75 o
   7   4  16        2.92        4.35      6.78 o
   8   4  16       17.90        7.72      7.15 o
  -8   5  16        1.76        6.20      7.22 o
  -7   5  16        8.41       -3.43      6.77 o
  -6   5  16       13.39       12.56      5.09 o
  -5   5  16        0.20        2.43      4.53 o
  -4   5  16      118.24      110.77      7.89 o
  -3   5  16        3.08       -1.92      3.34 o
  -2   5  16       50.24       54.83      4.61 o
  -1   5  16       19.73       20.43      3.18 o
   0   5  16      289.17      308.08      7.87 o
   1   5  16       21.96       28.27      3.52 o
   2   5  16       50.17       49.89      4.14 o
   3   5  16        3.36       -1.11      2.70 o
   4   5  16      119.77      115.49      6.06 o
   5   5  16        0.15        0.69      2.87 o
   6   5  16       14.30        3.31      3.74 o
   7   5  16        8.58       -1.12      4.61 o
  -8   6  16       18.37       29.28     11.18 o
  -7   6  16       37.38       51.67     19.56 o
  -6   6  16       33.31       24.68      6.82 o
  -5   6  16        1.29        2.59      4.53 o
  -4   6  16        0.12        2.55      3.95 o
  -3   6  16      151.14      178.06      8.73 o
  -2   6  16       69.02       60.81      5.57 o
  -1   6  16       66.13       69.45      5.61 o
   0   6  16        3.04       -2.09      2.56 o
   1   6  16       65.93       59.74      4.35 o
   2   6  16       70.22       66.00      4.86 o
   3   6  16      148.67      152.29      6.53 o
   4   6  16        0.16       -2.33      3.15 o
   5   6  16        1.26       -2.57      3.45 o
   6   6  16       33.49       34.55      4.97 o
   7   6  16       37.88       39.59      6.66 o
  -7   7  16        2.28        4.79      9.32 o
  -6   7  16       30.37       38.90      6.25 o
  -5   7  16       51.22       57.93      6.62 o
  -4   7  16       19.00       22.50      5.80 o
  -3   7  16        4.45        7.75      6.20 o
  -2   7  16       12.91       11.17      3.60 o
  -1   7  16       47.89       53.05      5.42 o
   0   7  16      157.39      160.58      8.12 o
   1   7  16       48.45       48.87      5.50 o
   2   7  16       13.52        9.75      3.81 o
   3   7  16        4.50        3.10      3.60 o
   4   7  16       18.32       18.02      4.75 o
   5   7  16       51.53       44.13      6.19 o
   6   7  16       29.12       44.20      6.80 o
   7   7  16        2.18        3.16      7.03 o
  -6   8  16        4.27        7.95      7.14 o
  -5   8  16        6.22        3.23      5.08 o
  -4   8  16       72.86       81.06      7.84 o
  -3   8  16       93.04      104.24      8.88 o
  -2   8  16       12.79        3.22      6.97 o
  -1   8  16      126.97      127.28      7.41 o
   0   8  16       39.80       37.08      5.39 o
   1   8  16      127.17      124.48      7.79 o
   2   8  16       13.24       14.33      4.10 o
   3   8  16       93.11      102.16      7.21 o
   4   8  16       72.53       60.56      6.14 o
   5   8  16        6.26        0.82      4.57 o
   6   8  16        4.27       10.54      9.87 o
   7   8  16       53.78       62.28     18.10 o
  -5   9  16        9.43        9.86      5.41 o
  -4   9  16        3.83       -4.62      4.62 o
  -3   9  16       12.27       15.46      7.96 o
  -2   9  16        3.80       -3.74      4.96 o
  -1   9  16       34.46       36.19      7.45 o
   0   9  16        8.25       11.69      4.77 o
   1   9  16       34.68       33.22      5.87 o
   2   9  16        3.79       -4.51      4.51 o
   3   9  16       12.32       14.52      4.48 o
   4   9  16        4.07        1.19      4.90 o
   5   9  16        8.80       10.52      5.04 o
   6   9  16        8.40        4.62      7.74 o
  -4  10  16       24.26       25.87      7.97 o
  -3  10  16       11.16       16.40      6.32 o
  -2  10  16       74.16       80.06      8.59 o
  -1  10  16        9.99       20.80      5.21 o
   0  10  16        7.25        0.16      5.32 o
   1  10  16        9.98       17.89      4.77 o
   2  10  16       72.47       73.66      7.72 o
   3  10  16       11.00       -4.12      6.61 o
   4  10  16       24.71       23.45      7.07 o
   5  10  16        0.07       -7.03      7.03 o
  -4  11  16        6.14        1.86      8.78 o
  -3  11  16       23.60       32.83     22.89 o
  -2  11  16        1.47        8.07      6.77 o
  -1  11  16        7.06       28.21     11.44 o
   0  11  16        0.93       14.22      7.31 o
   1  11  16        7.50       12.51     12.78 o
   2  11  16        1.37      -10.38     10.38 o
   3  11  16       23.20       31.18     11.50 o
   1   0  17      242.83      228.81      6.14 o
   2   0  17        0.12        9.22      2.99 o
   3   0  17       51.24       61.36      4.26 o
   4   0  17        2.47        0.35      4.88 o
   5   0  17       12.00        5.16      4.48 o
   6   0  17       10.55       18.75      4.52 o
   7   0  17        5.93       -1.01      4.49 o
   8   0  17       14.49       11.58      5.30 o
   9   0  17        2.39        3.15      6.92 o
  -9   1  17       57.15       59.02      9.02 o
  -8   1  17        4.41        0.14      4.34 o
  -7   1  17        4.14        2.88      4.38 o
  -6   1  17       39.19       41.71      4.97 o
  -5   1  17       67.35       76.88      5.50 o
  -4   1  17       49.36       57.76      4.69 o
  -3   1  17      134.03      116.00      5.38 o
  -2   1  17        0.04        3.99      2.63 o
  -1   1  17       46.74       44.68      3.60 o
   0   1  17      331.40      361.30      7.73 o
   1   1  17       42.55       41.14      3.64 o
   2   1  17        0.03       -2.46      2.46 o
   3   1  17      131.79      127.88      5.81 o
   4   1  17       49.17       48.48      4.91 o
   5   1  17       67.48       75.63      5.44 o
   6   1  17       39.78       43.00      6.70 o
   7   1  17        4.03       -3.57      3.57 o
   8   1  17        4.36        0.70      4.38 o
   9   1  17       57.25       52.58     17.30 o
  -9   2  17        4.08      -14.11     14.11 o
  -8   2  17       30.88       26.08      5.40 o
  -7   2  17        3.72       -3.54      3.54 o
  -6   2  17       37.82       36.95      6.74 o
  -5   2  17       71.40       68.26      5.02 o
  -4   2  17       26.19       29.45      3.89 o
  -3   2  17      241.82      258.12      7.64 o
  -2   2  17       17.32       19.59      3.14 o
  -1   2  17      178.15      178.46      5.79 o
   0   2  17      123.16      114.31      4.94 o
   1   2  17      174.70      163.13      5.75 o
   2   2  17       18.31       18.82      3.24 o
   3   2  17      241.42      261.70      7.17 o
   4   2  17       27.35       34.94      3.83 o
   5   2  17       71.57       65.24      5.02 o
   6   2  17       37.61       29.22      4.75 o
   7   2  17        3.39        3.67      4.48 o
   8   2  17       30.17       32.21      6.61 o
  -9   3  17        4.67      -13.84     13.84 o
  -8   3  17        3.62       -0.69      4.36 o
  -7   3  17        6.98        0.92      6.80 o
  -6   3  17       42.83       42.66      5.53 o
  -5   3  17        5.00        6.38      4.07 o
  -4   3  17      111.48      112.16      6.03 o
  -3   3  17       27.18       16.69      3.70 o
  -2   3  17      101.82      103.28      4.85 o
  -1   3  17       41.37       36.98      3.37 o
   0   3  17      126.69      131.96      5.31 o
   1   3  17       42.01       41.10      3.77 o
   2   3  17      104.20      102.56      5.26 o
   3   3  17       27.14       27.14      3.60 o
   4   3  17      110.78      116.12      7.33 o
   5   3  17        4.73        5.14      5.17 o
   6   3  17       42.34       33.68      4.97 o
   7   3  17        6.88        0.15      4.65 o
   8   3  17        3.58       -9.20      9.20 o
  -8   4  17       15.92       17.03     10.38 o
  -7   4  17       27.56       24.71      5.65 o
  -6   4  17       11.92        7.41      4.84 o
  -5   4  17        5.68        7.38      4.87 o
  -4   4  17       24.22       15.51      3.72 o
  -3   4  17      220.14      232.10      7.50 o
  -2   4  17      184.90      179.03      6.28 o
  -1   4  17      164.46      159.41      6.16 o
   0   4  17       38.24       44.44      3.54 o
   1   4  17      164.47      176.48      8.99 o
   2   4  17      184.36      187.60      6.54 o
   3   4  17      221.35      224.44      6.96 o
   4   4  17       24.21       25.17      3.68 o
   5   4  17        5.69        3.08      3.82 o
   6   4  17       11.79        5.84      4.71 o
   7   4  17       26.41       25.49      6.09 o
  -7   5  17        3.37       -3.66      6.75 o
  -6   5  17       13.69       13.00      4.62 o
  -5   5  17       21.15       21.75      6.26 o
  -4   5  17       81.48       92.07      7.69 o
  -3   5  17       17.37       17.07      4.36 o
  -2   5  17       16.39       18.68      3.63 o
  -1   5  17       34.89       34.17      4.14 o
   0   5  17      394.68      377.20      8.29 o
   1   5  17       32.33       30.24      3.59 o
   2   5  17       16.73       16.67      3.39 o
   3   5  17       17.64       13.32      3.23 o
   4   5  17       79.47       86.95      5.59 o
   5   5  17       22.31       27.79      4.69 o
   6   5  17       13.21        8.00      3.81 o
   7   5  17        3.26       -3.13      7.72 o
  -7   6  17        4.62        8.78      9.85 o
  -6   6  17       12.92       15.90      5.39 o
  -5   6  17        3.93        2.05      4.43 o
  -4   6  17       20.88       23.07      5.04 o
  -3   6  17       13.41       16.29      4.82 o
  -2   6  17       40.83       48.40      5.01 o
  -1   6  17        6.26        4.47      3.21 o
   0   6  17       51.46       60.48      5.29 o
   1   6  17        6.54        5.79      3.07 o
   2   6  17       43.02       43.43      4.44 o
   3   6  17       14.10       10.79      3.17 o
   4   6  17       19.97       19.44      5.22 o
   5   6  17        4.03       -2.02      4.52 o
   6   6  17       13.06        9.60      5.22 o
   7   6  17        4.81        7.45      7.28 o
  -6   7  17       15.80       11.59      5.65 o
  -5   7  17       34.11       29.74      5.93 o
  -4   7  17        0.43       -2.91      4.21 o
  -3   7  17       10.94       17.00      5.62 o
  -2   7  17       19.81       14.94      4.40 o
  -1   7  17       94.20       99.07      6.79 o
   0   7  17        1.27        2.64      3.63 o
   1   7  17       94.50      111.29      7.40 o
   2   7  17       20.06       15.20      4.02 o
   3   7  17       11.33        8.37      4.19 o
   4   7  17        0.42        0.62      4.59 o
   5   7  17       32.80       44.73      7.50 o
   6   7  17       16.26       13.53      7.75 o
   7   7  17        5.13       -3.46     12.78 o
  -5   8  17        9.28       13.56      5.79 o
  -4   8  17       14.91        9.39      4.94 o
  -3   8  17       44.13       45.63      9.88 o
  -2   8  17       39.07       45.26      6.53 o
  -1   8  17        1.68        3.49      4.05 o
   0   8  17        0.14        1.22      3.45 o
   1   8  17        1.49       -2.79      3.72 o
   2   8  17       40.49       33.01      6.18 o
   3   8  17       45.38       52.42      6.35 o
   4   8  17       15.26       14.83      5.53 o
   5   8  17        9.28        8.86      5.44 o
   6   8  17        0.98        1.38      6.51 o
  -5   9  17       18.97       17.57      8.52 o
  -4   9  17        9.87        5.46      5.85 o
  -3   9  17       11.25        4.80      5.80 o
  -2   9  17       13.99        5.15      5.64 o
  -1   9  17        2.74        4.48      4.47 o
   0   9  17       81.16       88.69      7.26 o
   1   9  17        2.48        8.87      5.18 o
   2   9  17       14.05       15.30      5.01 o
   3   9  17       11.21       10.39      5.61 o
   4   9  17        9.33        9.37      4.97 o
   5   9  17       18.95       25.15      9.79 o
  -4  10  17        0.16       -7.72      7.72 o
  -3  10  17        9.82        9.24      7.01 o
  -2  10  17        2.73        0.29      5.24 o
  -1  10  17        9.55       13.60      5.78 o
   0  10  17        0.55        2.08      5.64 o
   1  10  17        9.17        8.38      5.58 o
   2  10  17        2.77        0.02      5.79 o
   3  10  17        9.65       -4.96      7.55 o
   4  10  17        0.15       -3.46     13.31 o
   5  10  17       15.02        8.25     10.11 o
  -2  11  17        0.54        7.72     14.11 o
   0  11  17        3.25        6.65     13.04 o
   2  11  17        0.62       10.11     13.04 o
   0   0  18       64.61       79.58      6.39 o
   1   0  18       15.78       29.33      3.57 o
   2   0  18      164.47      166.23      6.32 o
   3   0  18       39.47       57.06      4.30 o
   4   0  18       16.07       11.04      3.87 o
   5   0  18        7.23        3.86      3.41 o
   6   0  18        0.77       -0.66      4.53 o
   7   0  18       35.14       35.05      5.93 o
   8   0  18        0.24        0.00      6.78 o
  -9   1  18        7.61        9.32      9.05 o
  -8   1  18       17.71       11.90      9.33 o
  -7   1  18       18.90       17.61      6.77 o
  -6   1  18       34.72       25.47      6.72 o
  -5   1  18       17.89       20.46      4.02 o
  -4   1  18       39.56       38.10      4.26 o
  -3   1  18       13.47        4.92      3.41 o
  -2   1  18       54.48       49.46      4.09 o
  -1   1  18       49.57       43.58      3.77 o
   0   1  18        0.15        4.55      2.47 o
   1   1  18       49.45       44.73      3.71 o
   2   1  18       52.77       44.58      4.35 o
   3   1  18       13.68        7.35      2.92 o
   4   1  18       40.82       41.49      4.48 o
   5   1  18       19.07       20.36      4.32 o
   6   1  18       35.03       37.02      5.18 o
   7   1  18       19.23       21.20      5.18 o
   8   1  18       17.92       12.59      7.70 o
  -8   2  18        4.05       -1.67      7.98 o
  -7   2  18       46.17       46.42     10.30 o
  -6   2  18       17.99       14.65      4.74 o
  -5   2  18        6.13       11.72      4.11 o
  -4   2  18       69.14       61.81      4.95 o
  -3   2  18       36.36       36.35      4.28 o
  -2   2  18      181.84      180.94      7.73 o
  -1   2  18        4.09        0.47      2.57 o
   0   2  18       13.01        9.59      3.00 o
   1   2  18        4.52        3.18      2.78 o
   2   2  18      180.35      195.11      6.86 o
   3   2  18       37.19       45.03      4.02 o
   4   2  18       70.36       64.71      5.38 o
   5   2  18        6.13        7.06      3.83 o
   6   2  18       18.21       14.10      5.75 o
   7   2  18       47.03       51.76      6.41 o
   8   2  18        4.08       -3.26      8.25 o
  -8   3  18        6.77       -3.12     23.02 o
  -7   3  18       15.38        5.50      5.26 o
  -6   3  18        0.09       -2.11      4.33 o
  -5   3  18      112.36      105.71      6.71 o
  -4   3  18       16.00       15.03      4.64 o
  -3   3  18       47.83       49.06      4.57 o
  -2   3  18        2.67        1.72      2.85 o
  -1   3  18       10.53       11.91      2.81 o
   0   3  18       32.28       30.88      3.39 o
   1   3  18       10.56       14.13      3.15 o
   2   3  18        2.61        3.32      3.04 o
   3   3  18       47.75       59.07      5.59 o
   4   3  18       15.72       18.24      3.79 o
   5   3  18      111.56      103.83      6.86 o
   6   3  18        0.06       -4.69      4.69 o
   7   3  18       14.86       11.20      8.45 o
  -7   4  18        1.67       -4.35      4.35 o
  -6   4  18       13.32        5.65      4.71 o
  -5   4  18       15.28       11.45      4.38 o
  -4   4  18       35.21       27.74      4.88 o
  -3   4  18       67.43       78.96      5.83 o
  -2   4  18      238.46      239.72      7.82 o
  -1   4  18      108.01       96.87      5.90 o
   0   4  18       15.10       13.85      3.29 o
   1   4  18      108.22      106.62      5.70 o
   2   4  18      242.49      259.04     12.11 o
   3   4  18       67.71       69.92      5.31 o
   4   4  18       36.17       34.55      4.25 o
   5   4  18       15.13        9.47      5.44 o
   6   4  18       12.91        9.40      4.76 o
   7   4  18        1.48       -6.03      6.03 o
  -7   5  18        2.22       -8.52      8.52 o
  -6   5  18       10.10       16.99      5.36 o
  -5   5  18       21.68       16.47      5.15 o
  -4   5  18       60.07       64.20      7.17 o
  -3   5  18       53.63       50.28      5.30 o
  -2   5  18        6.28        1.72      2.92 o
  -1   5  18       93.64       97.88      6.11 o
   0   5  18       69.31       89.70      5.25 o
   1   5  18       95.26       98.04      5.42 o
   2   5  18        6.67        2.67      2.90 o
   3   5  18       52.91       51.03      4.66 o
   4   5  18       58.28       50.21      5.25 o
   5   5  18       20.80       12.14      4.25 o
   6   5  18        9.86        7.87      4.51 o
   7   5  18        2.27       -2.44     10.51 o
  -6   6  18        3.84        7.75      5.39 o
  -5   6  18        3.77        6.30      4.60 o
  -4   6  18        6.71        8.75      4.63 o
  -3   6  18      129.89      130.85      9.27 o
  -2   6  18        8.63        8.41      4.24 o
  -1   6  18       61.13       59.46      5.51 o
   0   6  18       17.33       14.46      4.14 o
   1   6  18       63.73       68.08      5.12 o
   2   6  18        8.40        9.61      3.67 o
   3   6  18      131.17      129.58      6.93 o
   4   6  18        6.83        4.17      6.03 o
   5   6  18        3.77       -3.44      3.70 o
   6   6  18        3.62       -6.01      6.40 o
   7   6  18        6.76        8.25      9.85 o
  -5   7  18        0.75       -2.05      8.86 o
  -4   7  18       79.31       87.34      8.67 o
  -3   7  18        3.73       -0.88      4.98 o
  -2   7  18       12.60       13.60      5.01 o
  -1   7  18        2.30       -0.97      4.12 o
   0   7  18       50.53       53.77      6.07 o
   1   7  18        2.29       -0.69      3.82 o
   2   7  18       12.80        9.97      4.12 o
   3   7  18        3.64       -1.97      4.36 o
   4   7  18       80.48       75.62      6.86 o
   5   7  18        0.66       -4.26      4.60 o
   6   7  18       16.72        9.67     11.45 o
   7   7  18        4.61       -7.72     13.31 o
  -5   8  18        0.98       -5.59      5.59 o
  -4   8  18       12.80        8.14      5.03 o
  -3   8  18       11.75       13.88      5.04 o
  -2   8  18       20.89       23.52      6.56 o
  -1   8  18       15.87       15.05      4.43 o
   0   8  18        8.35        2.59      4.84 o
   1   8  18       16.22       12.08      4.54 o
   2   8  18       22.12       18.75      6.44 o
   3   8  18       11.50       15.18      6.33 o
   4   8  18       12.70        6.85      5.30 o
   5   8  18        1.00        5.69      8.79 o
  -5   9  18       10.52       22.62      9.32 o
  -4   9  18        2.09       -2.13      8.52 o
  -3   9  18        3.01        6.49      5.44 o
  -2   9  18        9.10       10.88      5.86 o
  -1   9  18       13.06       13.48      5.45 o
   0   9  18        2.43       -1.98      4.17 o
   1   9  18       13.99       12.57      5.39 o
   2   9  18        8.91        1.13      5.73 o
   3   9  18        2.90       -2.57      4.68 o
   4   9  18        1.85       -6.09      6.09 o
   5   9  18        9.92       23.02      7.90 o
  -2  10  18       13.05       13.57     14.37 o
  -1  10  18       21.13       36.57     22.36 o
   0  10  18        5.52       26.88     14.91 o
   1  10  18       21.19       27.37      9.32 o
   2  10  18       12.65       14.64     10.38 o
   3  10  18       11.79       30.87     15.17 o
   2  11  18        5.59       20.76     11.44 o
   1   0  19        3.12       10.84      3.19 o
   2   0  19      319.42      326.11      8.38 o
   3   0  19       16.13       15.71      3.69 o
   4   0  19      120.02      124.02      6.68 o
   5   0  19        0.00       -3.06      3.06 o
   6   0  19        2.82       -2.33      7.28 o
   7   0  19        5.17        4.19      6.61 o
   8   0  19       19.43       11.36     12.88 o
  -8   1  19       11.67       -3.31     19.96 o
  -7   1  19       10.18       14.03      7.30 o
  -6   1  19        4.16        6.02      4.37 o
  -5   1  19       74.85       80.37      5.87 o
  -4   1  19       48.93       55.08      6.37 o
  -3   1  19       25.12       25.55      4.19 o
  -2   1  19       52.22       42.47      4.06 o
  -1   1  19       14.46        9.88      2.92 o
   0   1  19       96.93       93.40      6.55 o
   1   1  19       12.52       10.00      2.82 o
   2   1  19       53.23       48.88      4.34 o
   3   1  19       24.31       28.96      5.25 o
   4   1  19       50.10       50.02      5.59 o
   5   1  19       75.56       81.73      5.85 o
   6   1  19        4.43        2.56      4.46 o
   7   1  19       10.04       -0.28      9.57 o
   8   1  19       11.75        0.53      8.52 o
  -8   2  19        6.65      -15.97     15.97 o
  -7   2  19        8.48        0.35      9.07 o
  -6   2  19       19.10       27.20      8.75 o
  -5   2  19       13.41       11.86      4.78 o
  -4   2  19       10.56        6.39      4.40 o
  -3   2  19       74.72       69.52      6.14 o
  -2   2  19        0.83        0.18      2.89 o
  -1   2  19       44.13       39.68      3.79 o
   0   2  19        0.24       -2.06      2.36 o
   1   2  19       45.80       44.99      4.15 o
   2   2  19        0.93       -1.24      3.27 o
   3   2  19       75.28       77.83      5.09 o
   4   2  19       10.99        7.62      3.72 o
   5   2  19       13.47        7.05      5.10 o
   6   2  19       18.99       21.85      5.18 o
   7   2  19        8.91       10.05      5.33 o
   8   2  19        6.21       -2.93      9.05 o
  -8   3  19        5.26        6.39      7.98 o
  -7   3  19        1.96       -1.46      4.84 o
  -6   3  19       17.56        9.49      4.65 o
  -5   3  19        0.49        1.95      6.33 o
  -4   3  19       56.72       64.03      5.58 o
  -3   3  19       23.10       22.70      3.83 o
  -2   3  19        1.82       -1.03      3.10 o
  -1   3  19        2.73       -2.44      2.44 o
   0   3  19       57.72       66.69      4.40 o
   1   3  19        2.73       -1.76      2.59 o
   2   3  19        1.80        1.86      3.05 o
   3   3  19       23.74       17.76      3.84 o
   4   3  19       57.36       65.39      5.57 o
   5   3  19        0.61       -0.16      3.88 o
   6   3  19       18.39       16.04      4.47 o
   7   3  19        1.94        2.08      6.07 o
  -7   4  19       30.62       34.87      9.32 o
  -6   4  19        1.76       -1.45      5.12 o
  -5   4  19       14.83        7.25      5.59 o
  -4   4  19       10.82        1.86      4.57 o
  -3   4  19       86.26      110.67      6.83 o
  -2   4  19       74.85       83.29      6.09 o
  -1   4  19       54.46       64.80      5.09 o
   0   4  19       14.30       15.00      3.66 o
   1   4  19       54.90       59.86      4.70 o
   2   4  19       75.52       87.02      5.45 o
   3   4  19       89.58      109.96      6.04 o
   4   4  19       10.92        4.24      5.00 o
   5   4  19       14.71       12.26      4.52 o
   6   4  19        1.63       -3.50      3.50 o
   7   4  19       30.69       30.08      9.85 o
  -6   5  19        5.60       15.00      5.94 o
  -5   5  19       31.10       27.09      5.91 o
  -4   5  19       49.73       57.95      7.17 o
  -3   5  19       10.74        8.91      4.18 o
  -2   5  19       16.64       18.35      3.99 o
  -1   5  19       88.24       78.48      5.87 o
   0   5  19      110.78      127.99      6.77 o
   1   5  19       86.54       91.84      5.64 o
   2   5  19       16.10       12.43      3.98 o
   3   5  19       10.84       16.98      4.22 o
   4   5  19       50.09       54.21      7.01 o
   5   5  19       30.38       37.79      6.28 o
   6   5  19        5.67       -2.99      6.07 o
  -6   6  19        8.15       13.31      8.52 o
  -5   6  19       39.16       34.20      6.50 o
  -4   6  19       29.63       36.17      6.21 o
  -3   6  19        0.11        2.10      4.63 o
  -2   6  19       67.13       78.50      7.34 o
  -1   6  19       32.17       29.77      4.48 o
   0   6  19        1.54        6.44      3.59 o
   1   6  19       31.82       37.12      4.77 o
   2   6  19       68.77       69.22      5.39 o
   3   6  19        0.17       -3.46      3.66 o
   4   6  19       30.38       32.29      4.82 o
   5   6  19       38.89       38.38      5.84 o
   6   6  19        7.71        5.43     12.59 o
   7   6  19       33.64       23.96     14.64 o
  -5   7  19       40.50       43.65     10.91 o
  -4   7  19       14.57       13.37      5.84 o
  -3   7  19        6.31        2.08      5.69 o
  -2   7  19        1.64       -1.15      4.44 o
  -1   7  19       49.84       48.36      6.30 o
   0   7  19        6.96       13.00      4.31 o
   1   7  19       51.02       48.29      6.13 o
   2   7  19        1.56       -4.91      4.91 o
   3   7  19        6.70        0.90      4.05 o
   4   7  19       14.45        7.97      5.75 o
   5   7  19       39.46       39.66     12.78 o
   6   7  19       10.99       30.34     15.70 o
  -5   8  19        7.79       11.98      9.32 o
  -4   8  19       11.07       12.78      9.05 o
  -3   8  19       16.92       20.86      6.90 o
  -2   8  19        2.68        7.42      5.92 o
  -1   8  19        2.88        5.44      4.37 o
   0   8  19        0.12       -0.64      4.08 o
   1   8  19        3.13        0.09      4.99 o
   2   8  19        2.50       -4.50      4.50 o
   3   8  19       17.99        6.15      7.91 o
   4   8  19       10.59       11.79      5.52 o
   5   8  19        7.85       17.83     10.38 o
  -3   9  19        5.45        7.03      7.35 o
  -2   9  19        9.09       10.61     12.91 o
  -1   9  19        4.09        2.45      5.04 o
   0   9  19       57.63       64.56      6.83 o
   1   9  19        3.77        5.81      9.55 o
   2   9  19        9.02        6.75      7.61 o
   3   9  19        5.21       -6.42      6.99 o
   4   9  19        1.43       -4.79     12.78 o
  -1  10  19       12.90        8.25     13.57 o
   1  10  19       13.33       31.67     15.17 o
   2  10  19        9.97       22.89     15.44 o
   0   0  20      284.09      288.34     11.06 o
   1   0  20        2.10        0.77      2.84 o
   2   0  20        1.54        4.05      3.17 o
   3   0  20        0.04       -3.47      3.47 o
   4   0  20        0.28       -3.15      3.15 o
   5   0  20       18.03       13.97      4.19 o
   6   0  20        6.19       -4.43      4.43 o
   7   0  20        0.54       -8.91      8.91 o
  -7   1  20        0.40       -1.59      5.47 o
  -6   1  20       22.91       17.23      5.63 o
  -5   1  20       60.96       57.11      5.53 o
  -4   1  20       12.38       14.70      4.05 o
  -3   1  20       21.53       24.59      4.37 o
  -2   1  20       12.16        3.68      3.38 o
  -1   1  20       66.82       68.14      4.64 o
   0   1  20       55.10       57.73      4.44 o
   1   1  20       66.69       72.90      4.69 o
   2   1  20       12.81       11.77      3.39 o
   3   1  20       22.40       22.31      6.38 o
   4   1  20       11.66       10.04      3.83 o
   5   1  20       61.36       66.60      5.94 o
   6   1  20       23.55       27.60      5.81 o
   7   1  20        0.45       -5.30     11.85 o
  -7   2  20        9.75       -1.33      6.20 o
  -6   2  20        9.07       10.85      6.02 o
  -5   2  20        2.77       -3.34      4.39 o
  -4   2  20       32.94       35.68      4.83 o
  -3   2  20       15.37       13.20      4.11 o
  -2   2  20       50.06       51.97      5.08 o
  -1   2  20        2.67       -1.30      2.68 o
   0   2  20       33.28       30.56      3.81 o
   1   2  20        3.11        2.05      3.09 o
   2   2  20       50.24       54.85      4.84 o
   3   2  20       15.57       11.23      3.62 o
   4   2  20       33.06       43.86      5.39 o
   5   2  20        2.85       -1.18      4.01 o
   6   2  20        9.63       -2.10      6.09 o
   7   2  20        9.04       10.65     10.65 o
  -7   3  20        1.51        5.59      7.72 o
  -6   3  20        2.02       13.40      5.83 o
  -5   3  20      116.14      120.96      8.23 o
  -4   3  20       32.46       26.02      5.16 o
  -3   3  20       41.50       41.85      5.34 o
  -2   3  20       35.33       37.98      5.10 o
  -1   3  20      152.71      155.06      7.41 o
   0   3  20        1.02        1.11      3.17 o
   1   3  20      150.73      154.13      6.92 o
   2   3  20       36.11       39.77      4.55 o
   3   3  20       41.78       48.51      4.71 o
   4   3  20       33.41       38.64      5.20 o
   5   3  20      119.33      120.49      8.88 o
   6   3  20        1.96       -3.43      6.60 o
   7   3  20        1.55        8.52      7.98 o
  -7   4  20       11.80        5.06      8.78 o
  -6   4  20       37.57       40.72      9.85 o
  -5   4  20        4.92       -2.25      7.87 o
  -4   4  20        3.67       -4.53      4.53 o
  -3   4  20        2.91        4.22      4.08 o
  -2   4  20      129.53      154.76      8.06 o
  -1   4  20        2.15        9.32      3.58 o
   0   4  20        5.19        7.34      3.47 o
   1   4  20        2.20        2.00      3.77 o
   2   4  20      128.62      141.31      7.20 o
   3   4  20        3.19        7.92      3.88 o
   4   4  20        3.96       -1.33      4.00 o
   5   4  20        4.84        1.67      5.14 o
   6   4  20       37.38       48.59      7.26 o
   7   4  20       11.57       14.37      9.32 o
  -6   5  20        3.17       -0.27      7.72 o
  -5   5  20       13.91        9.35      6.24 o
  -4   5  20       13.49        7.82      5.79 o
  -3   5  20       41.65       39.78      5.17 o
  -2   5  20        0.30       -3.57      3.57 o
  -1   5  20       64.30       77.49      5.98 o
   0   5  20       33.68       32.70      4.36 o
   1   5  20       64.74       76.87      7.00 o
   2   5  20        0.23       -3.38      3.38 o
   3   5  20       42.22       40.67      4.81 o
   4   5  20       14.26       11.92      4.68 o
   5   5  20       13.98        9.36      5.44 o
   6   5  20        3.54       -1.24      5.87 o
  -6   6  20       26.76       22.36      9.85 o
  -5   6  20       15.86       19.96      8.78 o
  -4   6  20       14.81       12.67      5.67 o
  -3   6  20       16.48        9.58      5.46 o
  -2   6  20       36.99       35.50      6.01 o
  -1   6  20       17.22       12.89      4.31 o
   0   6  20        0.02       -3.84      3.84 o
   1   6  20       16.46       10.19      4.36 o
   2   6  20       37.64       31.55      4.61 o
   3   6  20       16.43       15.83      4.80 o
   4   6  20       14.58       11.98      6.96 o
   5   6  20       15.92       13.10      6.14 o
   6   6  20       26.41       25.36     13.84 o
  -5   7  20        2.60       -7.98      7.98 o
  -4   7  20       15.04        5.86      8.25 o
  -3   7  20        7.72        2.54      6.24 o
  -2   7  20        9.28        6.66      5.72 o
  -1   7  20        1.08       -3.58      3.92 o
   0   7  20       37.14       33.24      5.66 o
   1   7  20        1.02        6.37      6.86 o
   2   7  20        9.53        7.16      5.04 o
   3   7  20        7.35       -2.61      5.24 o
   4   7  20       14.88        8.10      6.15 o
   5   7  20        2.48       -7.45      7.45 o
  -3   8  20        2.16       -4.79      8.25 o
  -2   8  20        6.08       -6.77      6.77 o
  -1   8  20        5.03       -3.51      5.65 o
   0   8  20        0.36       -2.66      6.04 o
   1   8  20        5.48       -0.57      4.30 o
   2   8  20        6.62       -7.59      8.15 o
   3   8  20        2.32       -3.92      8.63 o
   4   8  20       15.40       16.24     14.64 o
  -1   9  20       29.78       29.81     15.97 o
   0   9  20        6.77        9.85     13.84 o
   1   9  20       29.50       63.61     16.50 o
   2   9  20       16.73       28.48     14.64 o
   1   0  21       14.36       10.38      3.54 o
   2   0  21       81.80       98.61      6.48 o
   3   0  21        5.39        4.66      4.05 o
   4   0  21       37.79       36.05      4.93 o
   5   0  21       48.45       47.60      5.74 o
   6   0  21        9.44        0.16      8.75 o
  -7   1  21        8.70      -14.37     14.37 o
  -6   1  21        6.63       -4.43     15.79 o
  -5   1  21       30.51       35.84      7.36 o
  -4   1  21        4.05        0.33      3.94 o
  -3   1  21        4.01        1.94      3.97 o
  -2   1  21        9.33        7.10      3.77 o
  -1   1  21       69.38       61.91      4.70 o
   0   1  21       18.82       18.00      3.42 o
   1   1  21       67.92       57.07      5.00 o
   2   1  21        8.80        7.76      3.95 o
   3   1  21        4.38        3.49      3.89 o
   4   1  21        4.59        5.60      5.53 o
   5   1  21       30.91       35.96      5.95 o
   6   1  21        6.49       -0.40      7.49 o
  -6   2  21        8.00        8.10     12.24 o
  -5   2  21        2.03       -0.95      5.21 o
  -4   2  21       27.05       26.68      4.85 o
  -3   2  21       66.30       84.02      6.63 o
  -2   2  21       46.18       57.18      6.13 o
  -1   2  21       42.18       42.75      4.69 o
   0   2  21       54.88       54.74      4.46 o
   1   2  21       43.29       42.87      4.49 o
   2   2  21       47.25       58.58      4.90 o
   3   2  21       65.96       76.42      6.27 o
   4   2  21       27.30       25.84      4.78 o
   5   2  21        1.93       -5.09      5.09 o
   6   2  21        8.47       -4.71     19.03 o
  -6   3  21        3.41       -6.12      8.25 o
  -5   3  21        3.95        5.02      4.54 o
  -4   3  21       22.92       27.76      5.29 o
  -3   3  21       35.34       28.81      5.19 o
  -2   3  21        2.61       -1.89      5.06 o
  -1   3  21       14.73        8.41      4.75 o
   0   3  21       52.06       54.46      5.02 o
   1   3  21       15.11       11.54      3.97 o
   2   3  21        2.53        3.22      3.31 o
   3   3  21       35.97       45.38      5.21 o
   4   3  21       22.85       26.11      5.23 o
   5   3  21        3.67       -1.86      4.83 o
   6   3  21        3.47        4.73      7.69 o
  -6   4  21        6.77        4.52      7.98 o
  -5   4  21        3.88       -1.60      7.98 o
  -4   4  21       29.72       25.99      5.71 o
  -3   4  21       22.22       27.63      5.05 o
  -2   4  21       27.52       26.04      5.43 o
  -1   4  21       44.47       47.56      5.19 o
   0   4  21        9.71        6.18      3.48 o
   1   4  21       44.55       42.89      6.52 o
   2   4  21       27.83       31.11      4.36 o
   3   4  21       21.99       18.74      4.43 o
   4   4  21       30.10       29.83      7.18 o
   5   4  21        3.80        3.42      5.34 o
   6   4  21        6.62        8.98      8.05 o
  -5   5  21       17.88       24.75      9.32 o
  -4   5  21        6.79       -0.55      5.23 o
  -3   5  21        7.82        7.59      5.04 o
  -2   5  21        6.91        7.57      4.50 o
  -1   5  21        6.48        3.86      5.10 o
   0   5  21      105.06       95.57      6.69 o
   1   5  21        7.03        6.51      3.96 o
   2   5  21        7.30        4.93      3.95 o
   3   5  21        7.88       -3.40      4.24 o
   4   5  21        6.50       -2.17      4.61 o
   5   5  21       18.75        5.71      6.57 o
   6   5  21        0.94       -7.88      7.88 o
  -4   6  21        0.83        1.06      7.98 o
  -3   6  21        5.72       -4.17      5.58 o
  -2   6  21       33.60       41.16      7.77 o
  -1   6  21        0.18        1.61      3.73 o
   0   6  21        0.02        0.29      4.18 o
   1   6  21        0.18       -3.68      4.19 o
   2   6  21       34.63       35.25      5.50 o
   3   6  21        5.99        4.70      4.58 o
   4   6  21        0.72       -2.49      6.03 o
   5   6  21       10.56        0.53      9.05 o
  -2   7  21        2.40        0.08      6.58 o
  -1   7  21       51.79       60.55      8.16 o
   0   7  21        0.00        0.55      5.09 o
   1   7  21       52.61       56.26      6.72 o
   2   7  21        2.21       -3.68      5.84 o
   3   7  21        4.97      -11.18     11.98 o
   4   7  21        1.64       14.11     13.31 o
  -1   8  21        1.86        9.85     10.65 o
   0   8  21       23.04       15.88     11.98 o
   1   8  21        1.93        1.60     11.98 o
   2   8  21       25.05       37.53     12.78 o
   1   9  21       39.32       45.51     13.31 o
   0   0  22       31.36       35.00      5.68 o
   1   0  22       32.77       29.56      4.16 o
   2   0  22       25.43       25.93      4.57 o
   3   0  22      231.16      279.82     16.95 o
   4   0  22        0.03       -3.70      5.16 o
   5   0  22        1.59        2.46      4.63 o
   6   0  22        7.56      -13.04     16.50 o
  -6   1  22       17.56      -14.91     14.91 o
  -5   1  22        7.19       -2.67      4.79 o
  -4   1  22       21.27       33.33      5.06 o
  -3   1  22        7.53        2.89      4.00 o
  -2   1  22       22.89       13.59      4.43 o
  -1   1  22       14.08       20.87      3.88 o
   0   1  22       34.34       47.76      4.55 o
   1   1  22       14.59       16.26      3.79 o
   2   1  22       22.86       19.06      4.41 o
   3   1  22        7.09        9.14      4.42 o
   4   1  22       21.69       23.73      4.83 o
   5   1  22        6.65       -0.02      4.49 o
  -5   2  22        8.27       -1.76      6.11 o
  -4   2  22        7.80        3.63      5.33 o
  -3   2  22       17.69       16.04      4.54 o
  -2   2  22       92.63       85.45      7.64 o
  -1   2  22        9.84       14.58      4.29 o
   0   2  22        9.19       11.10      3.83 o
   1   2  22        9.56        8.18      3.81 o
   2   2  22       91.08       94.13      7.95 o
   3   2  22       17.69       23.48      4.98 o
   4   2  22        7.89       -3.31      4.94 o
   5   2  22        8.57       -1.28      6.11 o
  -5   3  22        6.33       17.83     10.65 o
  -4   3  22       14.17       10.98      5.32 o
  -3   3  22       14.28       14.25      4.80 o
  -2   3  22        4.94       -4.05      4.43 o
  -1   3  22       28.09       26.07      4.76 o
   0   3  22        6.86       -4.14      4.14 o
   1   3  22       27.77       30.08      4.26 o
   2   3  22        4.59        2.81      3.78 o
   3   3  22       13.93       14.24      4.86 o
   4   3  22       13.58       15.17      6.39 o
   5   3  22        6.86        3.45      5.83 o
  -4   4  22       19.26       29.76      8.63 o
  -3   4  22        4.11       -4.73      4.73 o
  -2   4  22       20.55       14.40      7.91 o
  -1   4  22        3.03       -3.73      5.20 o
   0   4  22        1.36        6.21      4.28 o
   1   4  22        2.93       -1.51      4.31 o
   2   4  22       20.92       16.65      4.20 o
   3   4  22        4.06       -1.50      4.52 o
   4   4  22       19.75       16.66      6.36 o
   5   4  22        1.40       18.37     11.71 o
   6   4  22        2.12      -12.24     12.24 o
  -3   5  22        8.25       10.94      5.70 o
  -2   5  22        0.97       -1.42      4.12 o
  -1   5  22        9.67       11.55      4.64 o
   0   5  22       52.76       61.35      6.28 o
   1   5  22        9.75        3.67      4.56 o
   2   5  22        0.83       -3.59      3.59 o
   3   5  22        8.57        3.69      5.24 o
   4   5  22       16.96       20.15     10.11 o
  -2   6  22       23.96       10.65     14.91 o
  -1   6  22       26.98       20.86      6.21 o
   0   6  22        0.01       -4.06      4.06 o
   1   6  22       27.30       25.03      6.65 o
   2   6  22       23.98       21.80      7.62 o
   3   6  22       41.12       34.59      9.87 o
   4   6  22        8.43        7.19     13.04 o
  -1   7  22        4.02        0.56     15.84 o
   0   7  22       42.63       52.98      9.88 o
   1   7  22        4.09        3.15      5.99 o
   2   7  22       13.34       23.42     11.45 o
   3   7  22        5.77        0.53     10.38 o
   0   8  22       35.89       42.66      9.68 o
   1   0  23       45.52       45.15      5.05 o
   2   0  23       22.87       26.81      4.97 o
   3   0  23        2.69        9.76      4.68 o
   4   0  23       34.48       26.89      6.47 o
   5   0  23       10.21      -13.04     13.04 o
  -5   1  23       38.66       31.50     10.41 o
  -4   1  23       12.43        4.70      6.28 o
  -3   1  23        7.20       -0.90      4.19 o
  -2   1  23       18.73       23.38      4.81 o
  -1   1  23       24.02       26.78      4.16 o
   0   1  23        1.99        1.76      4.65 o
   1   1  23       23.58       27.15      4.76 o
   2   1  23       18.95       18.31      5.09 o
   3   1  23        6.72        3.92      3.86 o
   4   1  23       12.72       11.09      5.76 o
   5   1  23       38.33       28.75     14.11 o
  -5   2  23        7.73        4.52      9.85 o
  -4   2  23        1.69       -8.17      8.17 o
  -3   2  23        8.30        3.71      5.04 o
  -2   2  23        4.39       -1.66      4.67 o
  -1   2  23       13.67       10.90      5.82 o
   0   2  23        8.38        5.64      4.55 o
   1   2  23       13.91       15.56      4.21 o
   2   2  23        4.34        1.71      4.28 o
   3   2  23        8.84        5.38      4.96 o
   4   2  23        1.88        0.03      8.37 o
   5   2  23        7.55       -3.19      9.58 o
  -4   3  23       11.28       -1.86      9.05 o
  -3   3  23       13.31        7.53      7.45 o
  -2   3  23        6.98        1.34      4.68 o
  -1   3  23        0.94       -0.91      3.93 o
   0   3  23      110.59      116.27      7.49 o
   1   3  23        0.82       -3.47      3.47 o
   2   3  23        7.02       -0.30      3.89 o
   3   3  23       13.38        9.64      4.62 o
   4   3  23       11.46        3.52      7.80 o
   5   3  23        5.73       -8.52      9.32 o
  -2   4  23       11.37        8.80      6.15 o
  -1   4  23       27.39       26.13      5.22 o
   0   4  23        1.75        5.86      4.54 o
   1   4  23       27.54       30.92      5.80 o
   2   4  23       11.10       15.90      4.40 o
   3   4  23       42.75       34.93      7.71 o
   4   4  23        1.27       -7.98     11.18 o
  -2   5  23       11.04       -0.27     11.44 o
  -1   5  23       16.75        9.66      7.10 o
   0   5  23       22.34       13.14      6.49 o
   1   5  23       16.37        5.91      7.09 o
   2   5  23       11.06        0.60      9.01 o
   3   5  23        9.87       15.97     12.78 o
  -1   6  23        8.45        9.32     13.04 o
   0   6  23        0.01       -7.57     12.91 o
   1   6  23        8.27        3.57      7.68 o
   2   6  23       28.04       66.81     17.57 o
   0   7  23        6.71       -0.53     13.04 o
   0   0  24       31.21       34.21      6.42 o
   1   0  24        1.87        3.13      5.19 o
   2   0  24        2.14        4.56      5.53 o
   3   0  24       21.98       27.78      7.36 o
   4   0  24        0.11       -4.99      9.58 o
  -4   1  24        8.37       -0.57      7.61 o
  -3   1  24       17.56        5.39      6.20 o
  -2   1  24       22.01       32.43      6.57 o
  -1   1  24       18.15       12.86      5.06 o
   0   1  24       24.75       33.52      4.83 o
   1   1  24       18.17       14.59      4.91 o
   2   1  24       22.10       13.39      7.68 o
   3   1  24       17.76       11.65      6.93 o
   4   1  24        7.97       -3.80      7.72 o
  -3   2  24        8.96        7.19     13.31 o
  -2   2  24       19.88        8.48      9.97 o
  -1   2  24       19.33       13.11      6.98 o
   0   2  24        4.49        7.21      4.70 o
   1   2  24       19.12       21.46      4.86 o
   2   2  24       19.94       28.63      6.94 o
   3   2  24        9.18       10.19      6.33 o
  -3   3  24        4.73      -11.44     11.44 o
  -2   3  24       12.66       21.39      8.68 o
  -1   3  24       27.86       29.75     13.04 o
   0   3  24       22.85       27.15      6.89 o
   1   3  24       27.76       21.41     11.76 o
   2   3  24       13.14       11.66      7.97 o
   3   3  24        4.72        4.52      7.67 o
  -2   4  24       15.10       -3.46     11.71 o
  -1   4  24       15.52       34.87     14.91 o
   0   4  24        1.83       -4.75      6.03 o
   1   4  24       15.17        8.21     13.84 o
   2   4  24       15.44       10.65     11.18 o
   3   4  24        0.49        2.13      9.85 o
  -2   5  24        5.50       -2.66     13.84 o
  -1   5  24        7.25       -8.25      9.32 o
   0   5  24       16.10        0.00     13.31 o
   1   5  24        7.67        7.28      9.17 o
   2   5  24        5.61       -3.43      9.97 o
   1   0  25       89.13      109.06     13.55 o
   2   0  25       20.09       10.91      9.18 o
   3   0  25        1.43       -5.06     12.78 o
  -1   1  25       17.12       43.65     15.17 o
   0   1  25        0.41       10.52      9.32 o
   1   1  25       16.82       26.97     10.11 o
   2   1  25       18.96       25.76     10.65 o
  -3   2  25       14.11       18.63     11.98 o
  -2   2  25       17.83       20.49     14.91 o
  -1   2  25       27.13        6.92     13.84 o
   0   2  25       68.72       76.66     15.44 o
   2   2  25       18.10       22.62     11.45 o
   0   3  25       10.81        3.19     10.91 o
   1   3  25        4.24       42.32     15.97 o
   2   3  25       16.38       -3.73     12.78 o
 
